# Supplementary material for: Simulation of a Petri net-based Model of the Terpenoid Biosynthesis Pathway
Source: BMC Bioinformatics. 2010 Feb 9;11:83. doi: 10.1186/1471-2105-11-83 (PMC2838867; doi:10.1186/1471-2105-11-83)
Supplement: Additional file 1 — Two simulation files to complement Figure 3. [file 1471-2105-11-83-S1.ZIP]

Archive with 3 entries (2 files):
- BMC_model_Hawari_Mohamed-Hussein 2010/
- BMC_model_Hawari_Mohamed-Hussein 2010/MEP_pathway_simulation_normal_conditions.cil
- BMC_model_Hawari_Mohamed-Hussein 2010/MEV_pathway_simulation_normal_conditions.cil
