# Supplementary material for: Simulation of a Petri net-based Model of the Terpenoid Biosynthesis Pathway
Source: BMC Bioinformatics. 2010 Feb 9;11:83. doi: 10.1186/1471-2105-11-83 (PMC2838867; doi:10.1186/1471-2105-11-83)
Supplement: Additional file 1 — Two simulation files to complement Figure 3. [file 1471-2105-11-83-S1.ZIP › BMC_model_Hawari_Mohamed-Hussein 2010/MEV_pathway_simulation_normal_conditions.cil]

<?xml version="1.0" encoding="UTF-8"?>
<csml:model
 xmlns:csml="http://www.csml.org/csml/version1" majorVersion="1" minorVersion="9">
 <csml:unitdefs/>
 <csml:net label="undef">
  <csml:comment><![CDATA[]]>
  </csml:comment>
  <csml:entity label="e1" name="AcetylcoA" type="continuous" csoclass="SmallMolecule" codelinkProbeID="" extension="" accession="">
   <csml:comment><![CDATA[the precursor for the MEV pathway. 
involves in two subsequent reactions; 1) to produce acetoacetylcoa; 2) to synthesize HMGcoA
both reaction acts in a ping pong mechanism
1st reaction involves two molecule of acetyl coAs
2nd reaction involves only one molecule of AcetylcoA to bind with acetoacetylcoA]]>
   </csml:comment>
   <csml:parameter label="m1" type="Double" initialValue="150" minimumValue="0" maximumValue="infinite" unit="unit"/>
   <csml:graphics>
    <csml:figure>
     <csml:continuousEntity name="default" location="854.1198630136987 427.9166666666667" outlineWidth="0.0"/>
    </csml:figure>
   </csml:graphics>
  </csml:entity>
  <csml:entity label="e2" name="E*Acetyl" type="continuous" csoclass="Complex" codelinkProbeID="" extension="" accession="">
   <csml:comment><![CDATA[the formation of the intermediate (E*Acetyl) in this  ping pong mechanism. 
The complex comprises of the modified state of the enzyme (E*) and the acetyl group from the first substrate (AcetylcoA)]]>
   </csml:comment>
   <csml:parameter label="m2" type="Double" initialValue="0" minimumValue="0" maximumValue="infinite" unit="unit"/>
   <csml:graphics>
    <csml:figure>
     <csml:continuousEntity name="default" location="563.1895119863015 565.0" outlineWidth="0.0"/>
    </csml:figure>
   </csml:graphics>
  </csml:entity>
  <csml:entity label="e3" name="AcetoacetylcoA" type="continuous" csoclass="Protein" codelinkProbeID="" extension="" accession="">
   <csml:comment><![CDATA[]]>
   </csml:comment>
   <csml:parameter label="m3" type="Double" initialValue="0" minimumValue="0" maximumValue="infinite" unit="unit"/>
   <csml:graphics>
    <csml:figure>
     <csml:continuousEntity name="default" location="563.1895119863015 761.0" outlineWidth="0.0"/>
    </csml:figure>
   </csml:graphics>
  </csml:entity>
  <csml:entity label="e4" name="HMGcoA" type="continuous" csoclass="Protein" codelinkProbeID="" extension="" accession="">
   <csml:comment><![CDATA[]]>
   </csml:comment>
   <csml:parameter label="m4" type="Double" initialValue="0" minimumValue="0" maximumValue="infinite" unit="unit"/>
   <csml:graphics>
    <csml:figure>
     <csml:continuousEntity name="default" location="565.1895119863015 921.8" outlineWidth="0.0"/>
    </csml:figure>
   </csml:graphics>
  </csml:entity>
  <csml:entity label="e5" name="MEV" type="continuous" csoclass="Protein" codelinkProbeID="" extension="" accession="">
   <csml:comment><![CDATA[]]>
   </csml:comment>
   <csml:parameter label="m5" type="Double" initialValue="0" minimumValue="0" maximumValue="infinite" unit="unit"/>
   <csml:graphics>
    <csml:figure>
     <csml:continuousEntity name="default" location="563.1895119863015 1104.0" outlineWidth="0.0"/>
    </csml:figure>
   </csml:graphics>
  </csml:entity>
  <csml:entity label="e6" name="MEVP" type="continuous" csoclass="Protein" codelinkProbeID="" extension="" accession="">
   <csml:comment><![CDATA[]]>
   </csml:comment>
   <csml:references>
    <csml:item url="http://www.ncbi.nlm.nih.gov/entrez/query.fcgi?db=pubmed&amp;cmd=search&amp;term=13792054"><![CDATA[PUBMED:13792054;Publication;PUBMED;13792054;mevalonic acid is succesively phosphorylated to mevalonic acid 5-[hosphate and to mevalonic acid-5-pyrophosphate and is then decarboxylatedwith the removal of water to yield IPP.]]>
    </csml:item>
   </csml:references>
   <csml:parameter label="m6" type="Double" initialValue="0" minimumValue="0" maximumValue="infinite" unit="unit"/>
   <csml:graphics>
    <csml:figure>
     <csml:continuousEntity name="default" location="559.75 1292.0" outlineWidth="0.0"/>
    </csml:figure>
   </csml:graphics>
  </csml:entity>
  <csml:entity label="e7" name="MEVPP" type="continuous" csoclass="Protein" codelinkProbeID="" extension="" accession="">
   <csml:comment><![CDATA[]]>
   </csml:comment>
   <csml:parameter label="m7" type="Double" initialValue="0" minimumValue="0" maximumValue="infinite" unit="unit"/>
   <csml:graphics>
    <csml:figure>
     <csml:continuousEntity name="default" location="733.6895119863015 1665.75" outlineWidth="0.0"/>
    </csml:figure>
   </csml:graphics>
  </csml:entity>
  <csml:entity label="e8" name="IPP" type="continuous" csoclass="Protein" codelinkProbeID="" extension="" accession="">
   <csml:comment><![CDATA[]]>
   </csml:comment>
   <csml:parameter label="m8" type="Double" initialValue="0" minimumValue="0" maximumValue="infinite" unit="unit"/>
   <csml:graphics>
    <csml:figure>
     <csml:continuousEntity name="default" location="975.6130136986303 1617.5" outlineWidth="0.0"/>
    </csml:figure>
   </csml:graphics>
  </csml:entity>
  <csml:entity label="e9" name="DMAPP" type="continuous" csoclass="Protein" codelinkProbeID="" extension="" accession="">
   <csml:comment><![CDATA[]]>
   </csml:comment>
   <csml:parameter label="m9" type="Double" initialValue="0" minimumValue="0" maximumValue="infinite" unit="unit"/>
   <csml:graphics>
    <csml:figure>
     <csml:continuousEntity name="default" location="1183.1412671232877 1629.5" outlineWidth="0.0"/>
    </csml:figure>
   </csml:graphics>
  </csml:entity>
  <csml:entity label="e10" name="GPP" type="continuous" csoclass="Protein" codelinkProbeID="" extension="" accession="">
   <csml:comment><![CDATA[]]>
   </csml:comment>
   <csml:parameter label="m10" type="Double" initialValue="0" minimumValue="0" maximumValue="infinite" unit="unit"/>
   <csml:graphics>
    <csml:figure>
     <csml:continuousEntity name="default" location="1030.1412671232877 1244.0" outlineWidth="0.0"/>
    </csml:figure>
   </csml:graphics>
  </csml:entity>
  <csml:entity label="e11" name="FPP" type="continuous" csoclass="Protein" codelinkProbeID="" extension="" accession="">
   <csml:comment><![CDATA[]]>
   </csml:comment>
   <csml:parameter label="m11" type="Double" initialValue="0" minimumValue="0" maximumValue="infinite" unit="unit"/>
   <csml:graphics>
    <csml:figure>
     <csml:continuousEntity name="default" location="1044.1412671232877 1025.0" outlineWidth="0.0"/>
    </csml:figure>
   </csml:graphics>
  </csml:entity>
  <csml:entity label="e15" name="sesquiterpene" type="continuous" csoclass="SmallMolecule" codelinkProbeID="" extension="" accession="">
   <csml:comment><![CDATA[]]>
   </csml:comment>
   <csml:parameter label="m15" type="Double" initialValue="0" minimumValue="0" maximumValue="infinite" unit="unit"/>
   <csml:graphics>
    <csml:figure>
     <csml:continuousEntity name="default" location="1222.0582191780823 1001.0" outlineWidth="0.0"/>
    </csml:figure>
   </csml:graphics>
  </csml:entity>
  <csml:entity label="e18" name="2.3.1.9" type="continuous" csoclass="Protein" codelinkProbeID="" extension="" accession="">
   <csml:comment><![CDATA[]]>
   </csml:comment>
   <csml:parameter label="m18" type="Double" initialValue="0" minimumValue="0" maximumValue="infinite" unit="unit"/>
   <csml:graphics>
    <csml:figure>
     <csml:continuousEntity name="default" location="423.7204569777399 461.5" outlineWidth="0.0"/>
    </csml:figure>
   </csml:graphics>
  </csml:entity>
  <csml:entity label="e20" name="1.1.1.34" type="continuous" csoclass="Protein" codelinkProbeID="" extension="" accession="">
   <csml:comment><![CDATA[]]>
   </csml:comment>
   <csml:parameter label="m20" type="Double" initialValue="0" minimumValue="0" maximumValue="infinite" unit="unit"/>
   <csml:graphics>
    <csml:figure>
     <csml:continuousEntity name="default" location="423.7204569777399 1013.53125" outlineWidth="0.0"/>
    </csml:figure>
   </csml:graphics>
  </csml:entity>
  <csml:entity label="e21" name="2.7.1.36" type="continuous" csoclass="Protein" codelinkProbeID="" extension="" accession="">
   <csml:comment><![CDATA[]]>
   </csml:comment>
   <csml:parameter label="m21" type="Double" initialValue="0" minimumValue="0" maximumValue="infinite" unit="unit"/>
   <csml:graphics>
    <csml:figure>
     <csml:continuousEntity name="default" location="423.7204569777399 1195.0" outlineWidth="0.0"/>
    </csml:figure>
   </csml:graphics>
  </csml:entity>
  <csml:entity label="e22" name="2.7.4.2" type="continuous" csoclass="Protein" codelinkProbeID="" extension="" accession="">
   <csml:comment><![CDATA[phosphomevalonate kinase.]]>
   </csml:comment>
   <csml:parameter label="m22" type="Double" initialValue="0" minimumValue="0" maximumValue="infinite" unit="unit"/>
   <csml:graphics>
    <csml:figure>
     <csml:continuousEntity name="default" location="420.4219445633562 1379.25" outlineWidth="0.0"/>
    </csml:figure>
   </csml:graphics>
  </csml:entity>
  <csml:entity label="e23" name="4.1.1.33" type="continuous" csoclass="Protein" codelinkProbeID="" extension="" accession="">
   <csml:comment><![CDATA[]]>
   </csml:comment>
   <csml:parameter label="m23" type="Double" initialValue="0" minimumValue="0" maximumValue="infinite" unit="unit"/>
   <csml:graphics>
    <csml:figure>
     <csml:continuousEntity name="default" location="847.9212328767123 1709.0" outlineWidth="0.0"/>
    </csml:figure>
   </csml:graphics>
  </csml:entity>
  <csml:entity label="e24" name="5.3.3.2" type="continuous" csoclass="Protein" codelinkProbeID="" extension="" accession="">
   <csml:comment><![CDATA[]]>
   </csml:comment>
   <csml:parameter label="m24" type="Double" initialValue="0" minimumValue="0" maximumValue="infinite" unit="unit"/>
   <csml:graphics>
    <csml:figure>
     <csml:continuousEntity name="default" location="1077.9871575342468 1717.0" outlineWidth="0.0"/>
    </csml:figure>
   </csml:graphics>
  </csml:entity>
  <csml:entity label="e25" name="2.5.1.10" type="continuous" csoclass="Protein" codelinkProbeID="" extension="" accession="">
   <csml:comment><![CDATA[]]>
   </csml:comment>
   <csml:parameter label="m25" type="Double" initialValue="0" minimumValue="0" maximumValue="infinite" unit="unit"/>
   <csml:graphics>
    <csml:figure>
     <csml:continuousEntity name="default" location="1173.791095890411 1285.0" outlineWidth="0.0"/>
    </csml:figure>
   </csml:graphics>
  </csml:entity>
  <csml:entity label="e29" name="sesqui synthase" type="continuous" csoclass="Protein" codelinkProbeID="" extension="" accession="">
   <csml:comment><![CDATA[]]>
   </csml:comment>
   <csml:parameter label="m29" type="Double" initialValue="0" minimumValue="0" maximumValue="infinite" unit="unit"/>
   <csml:graphics>
    <csml:figure>
     <csml:continuousEntity name="default" location="1100.077910958904 933.0" outlineWidth="0.0"/>
    </csml:figure>
   </csml:graphics>
  </csml:entity>
  <csml:entity label="e37" name="CoA" type="continuous" csoclass="Complex" codelinkProbeID="" extension="" accession="">
   <csml:comment><![CDATA[]]>
   </csml:comment>
   <csml:parameter label="CoA" type="Double" initialValue="0" minimumValue="0" maximumValue="infinite" unit="unit"/>
   <csml:graphics>
    <csml:figure>
     <csml:continuousEntity name="default" location="1004.7089041095892 594.0" outlineWidth="0.0"/>
    </csml:figure>
   </csml:graphics>
  </csml:entity>
  <csml:entity label="e13" name="Acetyl-cys" type="continuous" csoclass="Protein" codelinkProbeID="" extension="" accession="">
   <csml:comment><![CDATA[]]>
   </csml:comment>
   <csml:parameter label="m13" type="Double" initialValue="0" minimumValue="0" maximumValue="infinite" unit="unit"/>
   <csml:graphics>
    <csml:figure>
     <csml:continuousEntity name="default" location="846.0354557972037 910.8" outlineWidth="0.0"/>
    </csml:figure>
   </csml:graphics>
  </csml:entity>
  <csml:entity label="e12" name="2.3.3.10" type="continuous" csoclass="Protein" codelinkProbeID="" extension="" accession="">
   <csml:comment><![CDATA[]]>
   </csml:comment>
   <csml:parameter label="m19" type="Double" initialValue="0" minimumValue="0" maximumValue="infinite" unit="unit"/>
   <csml:graphics>
    <csml:figure>
     <csml:continuousEntity name="default" location="423.7204569777399 801.25" outlineWidth="0.0"/>
    </csml:figure>
   </csml:graphics>
  </csml:entity>
  <csml:entity label="e26" name="1.17.4.3" type="continuous" csoclass="Protein" codelinkProbeID="" extension="" accession="">
   <csml:comment><![CDATA[]]>
   </csml:comment>
   <csml:parameter label="m26" type="Double" initialValue="0" minimumValue="0" maximumValue="infinite" unit="unit"/>
   <csml:logging value="true"/>
   <csml:graphics>
    <csml:figure>
     <csml:continuousEntity name="default" location="2634.4 1449.2" outlineWidth="0.0"/>
    </csml:figure>
   </csml:graphics>
  </csml:entity>
  <csml:entity label="e14" name="MEP" type="continuous" csoclass="SmallMolecule" codelinkProbeID="" extension="" accession="">
   <csml:comment><![CDATA[]]>
   </csml:comment>
   <csml:parameter label="m12" type="Double" initialValue="0" minimumValue="0" maximumValue="infinite" unit="unit"/>
   <csml:logging value="true"/>
   <csml:graphics>
    <csml:figure>
     <csml:continuousEntity name="default" location="1850.1204568323606 1087.0" outlineWidth="0.0"/>
    </csml:figure>
   </csml:graphics>
  </csml:entity>
  <csml:entity label="e16" name="ME*P" type="continuous" csoclass="Protein" codelinkProbeID="" extension="" accession="">
   <csml:comment><![CDATA[]]>
   </csml:comment>
   <csml:parameter label="m14" type="Double" initialValue="0" minimumValue="0" maximumValue="infinite" unit="unit"/>
   <csml:graphics>
    <csml:figure>
     <csml:continuousEntity name="default" location="1850.1204568323606 848.6666666666667" outlineWidth="0.0"/>
    </csml:figure>
   </csml:graphics>
  </csml:entity>
  <csml:entity label="e38" name="CO2" type="continuous" codelinkProbeID="" extension="" accession="">
   <csml:comment><![CDATA[]]>
   </csml:comment>
   <csml:parameter label="m16" type="Double" initialValue="0" minimumValue="0" maximumValue="infinite" unit="unit"/>
   <csml:logging value="true"/>
   <csml:graphics>
    <csml:figure>
     <csml:continuousEntity name="default" location="2069.8 421.2" outlineWidth="0.0"/>
    </csml:figure>
   </csml:graphics>
  </csml:entity>
  <csml:entity label="e17" name="2.2.1.7" type="continuous" csoclass="Protein" codelinkProbeID="" extension="" accession="">
   <csml:comment><![CDATA[Known as deoxyxylulose phosphate synthase (DXPS, EC 2.2.1.7).
Needs thiamine diphosphate and divalent cations such as Mg2+ and Mn2+ for its catalytic activity. 
Estevez et al (2001) found that changes in DXPS concentration levels played a role in the level of DXP production too. This shows that DXPS acts as a rate-limiting enzyme in this pathway.]]>
   </csml:comment>
   <csml:parameter label="m17" type="Double" initialValue="5" minimumValue="0" maximumValue="infinite" unit="unit"/>
   <csml:logging value="true"/>
   <csml:graphics>
    <csml:figure>
     <csml:continuousEntity name="default" location="1697.6 477.4" outlineWidth="0.0"/>
    </csml:figure>
   </csml:graphics>
  </csml:entity>
  <csml:entity label="e19" name="production_speed of DMAPP" type="continuous" csoclass="SmallMolecule" codelinkProbeID="" extension="" accession="">
   <csml:comment><![CDATA[]]>
   </csml:comment>
   <csml:parameter label="k2" type="Double" initialValue="0.8" minimumValue="0" maximumValue="infinite" unit="unit"/>
   <csml:graphics>
    <csml:figure>
     <csml:genericEntity name="default" location="2905.5161606268366 961.0" outlineWidth="0.0"/>
    </csml:figure>
   </csml:graphics>
  </csml:entity>
  <csml:entity label="e27" name="cytPPMEP" type="continuous" csoclass="Complex" codelinkProbeID="" extension="" accession="">
   <csml:comment><![CDATA[]]>
   </csml:comment>
   <csml:parameter label="m27" type="Double" initialValue="0" minimumValue="0" maximumValue="infinite" unit="unit"/>
   <csml:logging value="true"/>
   <csml:graphics>
    <csml:figure>
     <csml:continuousEntity name="default" location="1850.1204568323606 1303.0" outlineWidth="0.0"/>
    </csml:figure>
   </csml:graphics>
  </csml:entity>
  <csml:entity label="e28" name="Pyruvate" type="continuous" csoclass="Protein" codelinkProbeID="" extension="" accession="">
   <csml:comment><![CDATA[]]>
   </csml:comment>
   <csml:parameter label="m28" type="Double" initialValue="300" minimumValue="0" maximumValue="infinite" unit="unit"/>
   <csml:logging value="true"/>
   <csml:graphics>
    <csml:figure>
     <csml:continuousEntity name="default" location="1713.0 254.0" outlineWidth="0.0"/>
    </csml:figure>
   </csml:graphics>
  </csml:entity>
  <csml:entity label="e30" name="2.7.7.60" type="continuous" csoclass="Protein" codelinkProbeID="" extension="" accession="">
   <csml:comment><![CDATA[]]>
   </csml:comment>
   <csml:parameter label="m30" type="Double" initialValue="0" minimumValue="0" maximumValue="infinite" unit="unit"/>
   <csml:logging value="true"/>
   <csml:graphics>
    <csml:figure>
     <csml:continuousEntity name="default" location="1673.9499999999998 1191.0" outlineWidth="0.0"/>
    </csml:figure>
   </csml:graphics>
  </csml:entity>
  <csml:entity label="e49" name="Protein disulfide" type="continuous" csoclass="Complex" codelinkProbeID="" extension="" accession="">
   <csml:comment><![CDATA[]]>
   </csml:comment>
   <csml:parameter label="m42" type="Double" initialValue="0" minimumValue="0" maximumValue="infinite" unit="unit"/>
   <csml:graphics>
    <csml:figure>
     <csml:continuousEntity name="default" location="2577.4 1661.8" outlineWidth="0.0"/>
    </csml:figure>
   </csml:graphics>
  </csml:entity>
  <csml:entity label="e31" name="2.5.1.1" type="continuous" csoclass="Protein" codelinkProbeID="" extension="" accession="">
   <csml:comment><![CDATA[]]>
   </csml:comment>
   <csml:parameter label="m31" type="Double" initialValue="0" minimumValue="0" maximumValue="infinite" unit="unit"/>
   <csml:logging value="true"/>
   <csml:graphics>
    <csml:figure>
     <csml:continuousEntity name="default" location="2366.4 845.4000000000001" outlineWidth="0.0"/>
    </csml:figure>
   </csml:graphics>
  </csml:entity>
  <csml:entity label="e42" name="CTP" type="continuous" csoclass="Complex" codelinkProbeID="" extension="" accession="">
   <csml:comment><![CDATA[]]>
   </csml:comment>
   <csml:parameter label="CTP" type="Double" initialValue="20" minimumValue="0" maximumValue="infinite" unit="unit"/>
   <csml:logging value="true"/>
   <csml:graphics>
    <csml:figure>
     <csml:continuousEntity name="default" location="1985.6 1182.8" outlineWidth="0.0"/>
    </csml:figure>
   </csml:graphics>
  </csml:entity>
  <csml:entity label="e32" name="GPP_2" type="continuous" csoclass="Protein" codelinkProbeID="" extension="" accession="">
   <csml:comment><![CDATA[]]>
   </csml:comment>
   <csml:parameter label="m32" type="Double" initialValue="0" minimumValue="0" maximumValue="infinite" unit="unit"/>
   <csml:logging value="true"/>
   <csml:graphics>
    <csml:figure>
     <csml:continuousEntity name="default" location="2498.0 710.5" outlineWidth="0.0"/>
    </csml:figure>
   </csml:graphics>
  </csml:entity>
  <csml:entity label="e33" name="G3P" type="continuous" csoclass="Protein" codelinkProbeID="" extension="" accession="">
   <csml:comment><![CDATA[Known as Glyceraldehyde-3-phosphate. Responsible for the synthesis of DXP.
Joins with pyruvate in a head-to-head sequential mechanism to yield DXP.
This reaction is catalyzed by DXPS (EC 2.2.1.7).]]>
   </csml:comment>
   <csml:parameter label="m33" type="Double" initialValue="200" minimumValue="0" maximumValue="infinite" unit="unit"/>
   <csml:logging value="true"/>
   <csml:graphics>
    <csml:figure>
     <csml:continuousEntity name="default" location="1970.0 261.0" outlineWidth="0.0"/>
    </csml:figure>
   </csml:graphics>
  </csml:entity>
  <csml:entity label="e34" name="1.17.1.2" type="continuous" csoclass="Protein" codelinkProbeID="" extension="" accession="">
   <csml:comment><![CDATA[Forms part of an alternative, nonmevalonate pathway for
 terpenoid biosynthesis. The enzyme acts in the reverse direction producing 
a 5:1 mixture of isopentenyl diphosphate and 
dimethyallyl diphosphate.]]>
   </csml:comment>
   <csml:parameter label="m34" type="Double" initialValue="0" minimumValue="0" maximumValue="infinite" unit="unit"/>
   <csml:logging value="true"/>
   <csml:graphics>
    <csml:figure>
     <csml:continuousEntity name="default" location="2725.8 1121.0" outlineWidth="0.0"/>
    </csml:figure>
   </csml:graphics>
  </csml:entity>
  <csml:entity label="e43" name="PP" type="continuous" csoclass="Complex" codelinkProbeID="" extension="" accession="">
   <csml:comment><![CDATA[]]>
   </csml:comment>
   <csml:parameter label="PP" type="Double" initialValue="0" minimumValue="0" maximumValue="infinite" unit="unit"/>
   <csml:logging value="true"/>
   <csml:graphics>
    <csml:figure>
     <csml:continuousEntity name="default" location="2061.8 1022.22" outlineWidth="0.0"/>
    </csml:figure>
   </csml:graphics>
  </csml:entity>
  <csml:entity label="e39" name="monoterpene" type="continuous" csoclass="SmallMolecule" codelinkProbeID="" extension="" accession="">
   <csml:comment><![CDATA[]]>
   </csml:comment>
   <csml:parameter label="m35" type="Double" initialValue="0" minimumValue="0" maximumValue="infinite" unit="unit"/>
   <csml:logging value="true"/>
   <csml:graphics>
    <csml:figure>
     <csml:continuousEntity name="default" location="2821.8536585365855 710.5" outlineWidth="0.0"/>
    </csml:figure>
   </csml:graphics>
  </csml:entity>
  <csml:entity label="e40" name="production_speed of IPP" type="continuous" csoclass="SmallMolecule" codelinkProbeID="" extension="" accession="">
   <csml:comment><![CDATA[]]>
   </csml:comment>
   <csml:parameter label="k1" type="Double" initialValue="0.2" minimumValue="0" maximumValue="infinite" unit="unit"/>
   <csml:graphics>
    <csml:figure>
     <csml:genericEntity name="default" location="2898.0 855.0" outlineWidth="0.0"/>
    </csml:figure>
   </csml:graphics>
  </csml:entity>
  <csml:entity label="e41" name="DXP" type="continuous" csoclass="Protein" codelinkProbeID="" extension="" accession="">
   <csml:comment><![CDATA[]]>
   </csml:comment>
   <csml:parameter label="m36" type="Double" initialValue="0" minimumValue="0" maximumValue="infinite" unit="unit"/>
   <csml:logging value="true"/>
   <csml:graphics>
    <csml:figure>
     <csml:continuousEntity name="default" location="1850.1204568323606 605.0" outlineWidth="0.0"/>
    </csml:figure>
   </csml:graphics>
  </csml:entity>
  <csml:entity label="e46" name="CMP" type="continuous" csoclass="SmallMolecule" codelinkProbeID="" extension="" accession="">
   <csml:comment><![CDATA[]]>
   </csml:comment>
   <csml:parameter label="CMP" type="Double" initialValue="0" minimumValue="0" maximumValue="infinite" unit="unit"/>
   <csml:logging value="true"/>
   <csml:graphics>
    <csml:figure>
     <csml:continuousEntity name="default" location="1730.3400000000001 1668.6298042704625" outlineWidth="0.0"/>
    </csml:figure>
   </csml:graphics>
  </csml:entity>
  <csml:entity label="e44" name="PcytPPMEP" type="continuous" csoclass="Protein" codelinkProbeID="" extension="" accession="">
   <csml:comment><![CDATA[]]>
   </csml:comment>
   <csml:parameter label="m37" type="Double" initialValue="0" minimumValue="0" maximumValue="infinite" unit="unit"/>
   <csml:logging value="true"/>
   <csml:graphics>
    <csml:figure>
     <csml:continuousEntity name="default" location="1850.1204568323606 1561.0" outlineWidth="0.0"/>
    </csml:figure>
   </csml:graphics>
  </csml:entity>
  <csml:entity label="e45" name="HMBPP" type="continuous" csoclass="Protein" codelinkProbeID="" extension="" accession="">
   <csml:comment><![CDATA[]]>
   </csml:comment>
   <csml:parameter label="m38" type="Double" initialValue="0" minimumValue="0" maximumValue="infinite" unit="unit"/>
   <csml:logging value="true"/>
   <csml:graphics>
    <csml:figure>
     <csml:continuousEntity name="default" location="2453.5 1209.0" outlineWidth="0.0"/>
    </csml:figure>
   </csml:graphics>
  </csml:entity>
  <csml:entity label="e47" name="4.6.1.12" type="continuous" csoclass="Protein" codelinkProbeID="" extension="" accession="">
   <csml:comment><![CDATA[]]>
   </csml:comment>
   <csml:parameter label="m39" type="Double" initialValue="0" minimumValue="0" maximumValue="infinite" unit="unit"/>
   <csml:logging value="true"/>
   <csml:graphics>
    <csml:figure>
     <csml:continuousEntity name="default" location="2174.6 1674.6298042704625" outlineWidth="0.0"/>
    </csml:figure>
   </csml:graphics>
  </csml:entity>
  <csml:entity label="e48" name="IPP_2" type="continuous" csoclass="Protein" codelinkProbeID="" extension="" accession="">
   <csml:comment><![CDATA[]]>
   </csml:comment>
   <csml:parameter label="m40" type="Double" initialValue="0" minimumValue="0" maximumValue="infinite" unit="unit"/>
   <csml:logging value="true"/>
   <csml:graphics>
    <csml:figure>
     <csml:continuousEntity name="default" location="2453.5 942.0" outlineWidth="0.0"/>
    </csml:figure>
   </csml:graphics>
  </csml:entity>
  <csml:entity label="e50" name="protein diol" type="continuous" csoclass="Complex" codelinkProbeID="" extension="" accession="">
   <csml:comment><![CDATA[]]>
   </csml:comment>
   <csml:parameter label="m44" type="Double" initialValue="0" minimumValue="0" maximumValue="infinite" unit="unit"/>
   <csml:logging value="true"/>
   <csml:graphics>
    <csml:figure>
     <csml:continuousEntity name="default" location="2633.8 1349.0099999999998" outlineWidth="0.0"/>
    </csml:figure>
   </csml:graphics>
  </csml:entity>
  <csml:entity label="e51" name="DMAPP_2" type="continuous" csoclass="Protein" codelinkProbeID="" extension="" accession="">
   <csml:comment><![CDATA[]]>
   </csml:comment>
   <csml:parameter label="m41" type="Double" initialValue="0" minimumValue="0" maximumValue="infinite" unit="unit"/>
   <csml:logging value="true"/>
   <csml:graphics>
    <csml:figure>
     <csml:continuousEntity name="default" location="2650.0 944.0" outlineWidth="0.0"/>
    </csml:figure>
   </csml:graphics>
  </csml:entity>
  <csml:entity label="e52" name="MEcycloPP" type="continuous" csoclass="Protein" codelinkProbeID="" extension="" accession="">
   <csml:comment><![CDATA[]]>
   </csml:comment>
   <csml:parameter label="m43" type="Double" initialValue="0" minimumValue="0" maximumValue="infinite" unit="unit"/>
   <csml:logging value="true"/>
   <csml:graphics>
    <csml:figure>
     <csml:continuousEntity name="default" location="2453.5 1564.5" outlineWidth="0.0"/>
    </csml:figure>
   </csml:graphics>
  </csml:entity>
  <csml:entity label="e53" name="1.1.1.267" type="continuous" csoclass="Protein" codelinkProbeID="" extension="" accession="">
   <csml:comment><![CDATA[]]>
   </csml:comment>
   <csml:parameter label="m45" type="Double" initialValue="0" minimumValue="0" maximumValue="infinite" unit="unit"/>
   <csml:logging value="true"/>
   <csml:graphics>
    <csml:figure>
     <csml:continuousEntity name="default" location="1686.1999999999998 740.0" outlineWidth="0.0"/>
    </csml:figure>
   </csml:graphics>
  </csml:entity>
  <csml:entity label="e54" name="2.7.1.148" type="continuous" csoclass="Protein" codelinkProbeID="" extension="" accession="">
   <csml:comment><![CDATA[]]>
   </csml:comment>
   <csml:parameter label="m46" type="Double" initialValue="0" minimumValue="0" maximumValue="infinite" unit="unit"/>
   <csml:logging value="true"/>
   <csml:graphics>
    <csml:figure>
     <csml:continuousEntity name="default" location="1681.1999999999998 1419.95" outlineWidth="0.0"/>
    </csml:figure>
   </csml:graphics>
  </csml:entity>
  <csml:entity label="e55" name="monoterpene synthase" type="continuous" csoclass="Protein" codelinkProbeID="" extension="" accession="">
   <csml:comment><![CDATA[]]>
   </csml:comment>
   <csml:parameter label="m47" type="Double" initialValue="0" minimumValue="0" maximumValue="infinite" unit="unit"/>
   <csml:logging value="true"/>
   <csml:graphics>
    <csml:figure>
     <csml:continuousEntity name="default" location="2653.3 617.8" outlineWidth="0.0"/>
    </csml:figure>
   </csml:graphics>
  </csml:entity>
  <csml:entity label="e56" name="switch_MEV" type="generic" csoclass="EntityBiologicalEnvironment" codelinkProbeID="" extension="" accession="">
   <csml:comment><![CDATA[]]>
   </csml:comment>
   <csml:parameter label="m48" type="Boolean" initialValue="true"/>
   <csml:graphics>
    <csml:figure>
     <csml:genericEntity name="default" location="1313.5 165.5" outlineWidth="0.0"/>
    </csml:figure>
   </csml:graphics>
  </csml:entity>
  <csml:entity label="e58" name="" type="continuous" biolocation="CC_PlasmaMembrane" csoclass="EntityBiologicalCompartment" codelinkProbeID="" extension="" accession="" globalMark="true">
   <csml:comment><![CDATA[]]>
   </csml:comment>
   <csml:parameter label="m50" type="Double" initialValue="0" minimumValue="0" maximumValue="infinite"/>
   <csml:graphics>
    <csml:figure>
     <csml:continuousProcess name="default" depth="81" location="7.019195778324047 9.0" outlineWidth="0.0"/>
    </csml:figure>
   </csml:graphics>
  </csml:entity>
  <csml:entity label="e57" name="" type="continuous" biolocation="CC_CellWall" csoclass="EntityBiologicalCompartment" codelinkProbeID="" extension="" accession="" globalMark="true">
   <csml:comment><![CDATA[]]>
   </csml:comment>
   <csml:parameter label="m49" type="Double" initialValue="0" minimumValue="0" maximumValue="infinite"/>
   <csml:graphics>
    <csml:figure>
     <csml:image name="default" depth="91" location="1420.080779499749 121.72884728175086" size="1663.82817222258 1771.8732365467977" outlineWidth="0.0" filePath="" fileFormat="svg" resourceID="20042" fileType="resourceFile"/>
    </csml:figure>
   </csml:graphics>
  </csml:entity>
  <csml:entity label="e35" name="lovastatin" type="continuous" codelinkProbeID="" extension="" accession="">
   <csml:comment><![CDATA[]]>
   </csml:comment>
   <csml:parameter label="m51" type="Double" initialValue="0" minimumValue="0" maximumValue="infinite"/>
   <csml:graphics>
    <csml:figure>
     <csml:continuousEntity name="default" location="817.5 1013.53125" outlineWidth="0.0"/>
    </csml:figure>
   </csml:graphics>
  </csml:entity>
  <csml:entity label="e59" name="x1" type="continuous" codelinkProbeID="" extension="" accession="">
   <csml:comment><![CDATA[]]>
   </csml:comment>
   <csml:parameter label="m53" type="Double" initialValue="0" minimumValue="0" maximumValue="infinite"/>
   <csml:graphics>
    <csml:figure>
     <csml:continuousEntity name="default" location="559.75 1477.5" outlineWidth="0.0"/>
    </csml:figure>
   </csml:graphics>
  </csml:entity>
  <csml:entity label="e60" name="x2" type="continuous" codelinkProbeID="" extension="" accession="">
   <csml:comment><![CDATA[]]>
   </csml:comment>
   <csml:parameter label="m54" type="Double" initialValue="0" minimumValue="0" maximumValue="infinite"/>
   <csml:graphics>
    <csml:figure>
     <csml:continuousEntity name="default" location="559.75 1629.5" outlineWidth="0.0"/>
    </csml:figure>
   </csml:graphics>
  </csml:entity>
  <csml:entity label="e61" name="x3" type="continuous" codelinkProbeID="" extension="" accession="">
   <csml:comment><![CDATA[]]>
   </csml:comment>
   <csml:parameter label="m55" type="Double" initialValue="0" minimumValue="0" maximumValue="infinite"/>
   <csml:graphics>
    <csml:figure>
     <csml:continuousEntity name="default" location="425.5 1699.5" outlineWidth="0.0"/>
    </csml:figure>
   </csml:graphics>
  </csml:entity>
  <csml:entity label="e62" name="ADP" type="continuous" codelinkProbeID="" extension="" accession="">
   <csml:comment><![CDATA[]]>
   </csml:comment>
   <csml:parameter label="m56" type="Double" initialValue="0" minimumValue="0" maximumValue="infinite"/>
   <csml:graphics>
    <csml:figure>
     <csml:continuousEntity name="default" location="277.5 1699.5" outlineWidth="0.0"/>
    </csml:figure>
   </csml:graphics>
  </csml:entity>
  <csml:entity label="e63" name="ATP" type="continuous" codelinkProbeID="" extension="" accession="">
   <csml:comment><![CDATA[]]>
   </csml:comment>
   <csml:parameter label="m57" type="Double" initialValue="0" minimumValue="0" maximumValue="infinite"/>
   <csml:graphics>
    <csml:figure>
     <csml:continuousEntity name="default" location="831.5 1441.5" outlineWidth="0.0"/>
    </csml:figure>
   </csml:graphics>
  </csml:entity>
  <csml:entity label="e64" name="switch_MEP" type="generic" codelinkProbeID="" extension="" accession="">
   <csml:comment><![CDATA[]]>
   </csml:comment>
   <csml:parameter label="m58" type="Boolean" initialValue="false"/>
   <csml:graphics>
    <csml:figure>
     <csml:genericEntity name="default" location="1313.5 281.5" outlineWidth="0.0"/>
    </csml:figure>
   </csml:graphics>
  </csml:entity>
  <csml:entity label="e66" name="crossSwitch" type="generic" codelinkProbeID="" extension="" accession="">
   <csml:comment><![CDATA[]]>
   </csml:comment>
   <csml:parameter label="m60" type="Boolean" initialValue="false"/>
   <csml:evaluteScriptOnlyForInitialization value="false"/>
   <csml:graphics>
    <csml:figure>
     <csml:genericEntity name="default" location="1313.5 401.5" outlineWidth="0.0"/>
    </csml:figure>
   </csml:graphics>
  </csml:entity>
  <csml:entity label="e65" name="fosmidomycin" type="continuous" codelinkProbeID="" extension="" accession="">
   <csml:comment><![CDATA[]]>
   </csml:comment>
   <csml:parameter label="m59" type="Double" initialValue="0" minimumValue="0" maximumValue="infinite"/>
   <csml:graphics>
    <csml:figure>
     <csml:continuousEntity name="default" location="2037.5 737.5" outlineWidth="0.0"/>
    </csml:figure>
   </csml:graphics>
  </csml:entity>
  <csml:entity label="e36" name="" type="continuous" biolocation="CC_Cytosol" csoclass="EntityBiologicalCompartment" codelinkProbeID="" extension="" accession="" globalMark="true">
   <csml:comment><![CDATA[]]>
   </csml:comment>
   <csml:parameter label="m52" type="Double" initialValue="0" minimumValue="0" maximumValue="infinite"/>
   <csml:graphics>
    <csml:figure>
     <csml:image name="default" depth="92" location="10.0 50.0" size="3060.0 1844.0" outlineWidth="0.0" filePath="" fileFormat="svg" resourceID="20045" fileType="resourceFile"/>
    </csml:figure>
   </csml:graphics>
  </csml:entity>
  <csml:process label="p2" name="p2" type="continuous" csoclass="ProcessBiological" relationType="Type 0" edgeScore="1.0" bioprocess="ME_Dissociation">
   <csml:comment><![CDATA[the release of Acetyl from the intermediate and to join with the second molecule of AcetylcoA.]]>
   </csml:comment>
   <csml:simulationCondition>
    <csml:priority value="0"/>
    <csml:firing type="Boolean" firingStyle="and">
     <csml:script><![CDATA[m48]]>
     </csml:script>
    </csml:firing>
    <csml:delay type="Long" value="0.0" delayStyle="nodelay"/>
    <csml:calc calcStyle="speed"/>
    <csml:kinetic type="Double" kineticStyle="custom">
     <csml:parameter name="custom" value="m2/10"/>
    </csml:kinetic>
   </csml:simulationCondition>
   <csml:function>
    <csml:connector label="c3" name="c3" type="process" from="e2" to="p2" linestyle="straight" supportpath="true">
     <csml:comment><![CDATA[]]>
     </csml:comment>
     <csml:firing type="Double" value="3" connectorFiringStyle="threshold"/>
     <csml:kinetic/>
     <csml:graphics>
      <csml:figure>
       <csml:processConnector name="default" points="574.0 586.0 574.0 669.0"/>
      </csml:figure>
      <csml:targetArrow>
       <csml:processConnectorArrow points="0.0 0.0 0.0 6.0 8.0 3.0" pointsInAbsoluteCoordinate="577.0 669.0 571.0 669.0 574.0 677.0"/>
      </csml:targetArrow>
     </csml:graphics>
    </csml:connector>
    <csml:connector label="c4" name="c4" type="process" from="p2" to="e3" linestyle="straight" supportpath="true">
     <csml:comment><![CDATA[]]>
     </csml:comment>
     <csml:firing type="Double" value="0" connectorFiringStyle="threshold"/>
     <csml:kinetic/>
     <csml:graphics>
      <csml:figure>
       <csml:processConnector name="default" points="574.0 688.0 574.0 753.0"/>
      </csml:figure>
      <csml:targetArrow>
       <csml:processConnectorArrow points="0.0 0.0 0.0 6.0 8.0 3.0" pointsInAbsoluteCoordinate="577.0 753.0 571.0 753.0 574.0 761.0"/>
      </csml:targetArrow>
     </csml:graphics>
    </csml:connector>
   </csml:function>
   <csml:biological>
    <csml:effectList/>
   </csml:biological>
   <csml:logging value="true"/>
   <csml:graphics>
    <csml:figure>
     <csml:continuousProcess name="default" location="563.1895119863015 677.0" outlineWidth="0.0"/>
    </csml:figure>
   </csml:graphics>
  </csml:process>
  <csml:process label="p1" name="p1" type="continuous" biolocation="CC_Cytoplasm" csoclass="ProcessBiological" relationType="Type 0" edgeScore="1.0" bioprocess="ME_Binding">
   <csml:comment><![CDATA[The first step in the ping pong mechansim.
AcetylcoA binds with to the enzyme (EC2.3.1.9) to form a complex which modifies the enzyme, produces an intermediate (E*Acetyl) and releases coA.]]>
   </csml:comment>
   <csml:simulationCondition>
    <csml:priority value="0"/>
    <csml:firing type="Boolean" firingStyle="and">
     <csml:script><![CDATA[m48]]>
     </csml:script>
    </csml:firing>
    <csml:delay type="Long" value="0.0" delayStyle="nodelay"/>
    <csml:calc calcStyle="speed"/>
    <csml:kinetic type="Double" kineticStyle="custom">
     <csml:parameter name="custom" value="(m1*m18)/100"/>
    </csml:kinetic>
   </csml:simulationCondition>
   <csml:function>
    <csml:connector label="c1" name="c1" type="process" from="e1" to="p1" linestyle="straight" supportpath="true">
     <csml:comment><![CDATA[]]>
     </csml:comment>
     <csml:firing type="Double" value="0" connectorFiringStyle="threshold"/>
     <csml:kinetic/>
     <csml:graphics>
      <csml:figure>
       <csml:processConnector name="default" points="854.0 439.0 591.9373151781459 472.0004862368261"/>
      </csml:figure>
      <csml:targetArrow>
       <csml:processConnectorArrow points="0.0 0.0 0.0 6.0 8.0 3.0" pointsInAbsoluteCoordinate="592.3121328393362 474.9769794286308 591.5624975169558 469.0239930450213 584.0 473.0"/>
      </csml:targetArrow>
     </csml:graphics>
    </csml:connector>
    <csml:connector label="c35" name="c35" type="association" from="e18" to="p1" linestyle="straight" supportpath="true">
     <csml:comment><![CDATA[]]>
     </csml:comment>
     <csml:firing type="Double" value="0" connectorFiringStyle="threshold"/>
     <csml:kinetic/>
     <csml:graphics>
      <csml:figure>
       <csml:associationConnector name="default" points="445.0 472.0 555.0011488475682 473.8644262516537"/>
      </csml:figure>
      <csml:targetArrow>
       <csml:associationConnectorArrow points="0.0 0.0 0.0 6.0 8.0 3.0" pointsInAbsoluteCoordinate="555.0519890031981 470.8648570694918 554.9503086919383 476.8639954338156 563.0 474.0"/>
      </csml:targetArrow>
     </csml:graphics>
    </csml:connector>
    <csml:connector label="c2" name="c2" type="process" from="p1" to="e2" linestyle="straight" supportpath="true">
     <csml:comment><![CDATA[]]>
     </csml:comment>
     <csml:firing type="Double" value="0" connectorFiringStyle="threshold"/>
     <csml:kinetic/>
     <csml:graphics>
      <csml:figure>
       <csml:processConnector name="default" points="574.0 480.0 574.0 557.0"/>
      </csml:figure>
      <csml:targetArrow>
       <csml:processConnectorArrow points="0.0 0.0 0.0 6.0 8.0 3.0" pointsInAbsoluteCoordinate="577.0 557.0 571.0 557.0 574.0 565.0"/>
      </csml:targetArrow>
     </csml:graphics>
    </csml:connector>
    <csml:connector label="c96" name="c96" type="process" from="p1" to="e37" linestyle="straight" supportpath="true">
     <csml:comment><![CDATA[]]>
     </csml:comment>
     <csml:firing type="Double" value="0" connectorFiringStyle="threshold"/>
     <csml:kinetic/>
     <csml:graphics>
      <csml:figure>
       <csml:processConnector name="default" points="584.0 477.0 997.3309027298965 599.7229521169527"/>
      </csml:figure>
      <csml:targetArrow>
       <csml:processConnectorArrow points="0.0 0.0 0.0 6.0 8.0 3.0" pointsInAbsoluteCoordinate="998.1847956860393 596.8470406406639 996.4770097737537 602.5988635932415 1005.0 602.0"/>
      </csml:targetArrow>
     </csml:graphics>
    </csml:connector>
   </csml:function>
   <csml:biological>
    <csml:effectList/>
   </csml:biological>
   <csml:logging value="true"/>
   <csml:graphics>
    <csml:figure>
     <csml:continuousProcess name="default" location="563.1895119863015 468.5" outlineWidth="0.0"/>
    </csml:figure>
   </csml:graphics>
  </csml:process>
  <csml:process label="p4" name="p4" type="continuous" csoclass="ProcessBiological" relationType="Type 0" edgeScore="1.0" bioprocess="ME_UnknownProduction">
   <csml:comment><![CDATA[]]>
   </csml:comment>
   <csml:simulationCondition>
    <csml:priority value="0"/>
    <csml:firing type="Boolean" firingStyle="and">
     <csml:script><![CDATA[m48]]>
     </csml:script>
    </csml:firing>
    <csml:delay type="Long" value="0.0" delayStyle="nodelay"/>
    <csml:calc calcStyle="speed"/>
    <csml:kinetic type="Double" kineticStyle="custom">
     <csml:parameter name="custom" value="(m4*m20)/1000"/>
    </csml:kinetic>
   </csml:simulationCondition>
   <csml:function>
    <csml:connector label="c37" name="c37" type="association" from="e20" to="p4" linestyle="straight" supportpath="true">
     <csml:comment><![CDATA[]]>
     </csml:comment>
     <csml:firing type="Double" value="3" connectorFiringStyle="threshold"/>
     <csml:kinetic/>
     <csml:graphics>
      <csml:figure>
       <csml:associationConnector name="default" points="445.0 1024.0 555.0 1024.0"/>
      </csml:figure>
      <csml:targetArrow>
       <csml:associationConnectorArrow points="0.0 0.0 0.0 6.0 8.0 3.0" pointsInAbsoluteCoordinate="555.0 1021.0 555.0 1027.0 563.0 1024.0"/>
      </csml:targetArrow>
     </csml:graphics>
    </csml:connector>
    <csml:connector label="c7" name="c7" type="process" from="e4" to="p4" linestyle="straight" supportpath="true">
     <csml:comment><![CDATA[]]>
     </csml:comment>
     <csml:firing type="Double" value="0" connectorFiringStyle="threshold"/>
     <csml:kinetic/>
     <csml:graphics>
      <csml:figure>
       <csml:processConnector name="default" points="576.0 943.0 574.2104534567059 1011.0027686451772"/>
      </csml:figure>
      <csml:targetArrow>
       <csml:processConnectorArrow points="0.0 0.0 0.0 6.0 8.0 3.0" pointsInAbsoluteCoordinate="577.2094152147644 1011.0816886914419 571.2114916986473 1010.9238485989125 574.0 1018.9999999999999"/>
      </csml:targetArrow>
     </csml:graphics>
    </csml:connector>
    <csml:connector label="c74" name="c74" type="inhibitory" from="e35" to="p4" linestyle="straight" supportpath="true">
     <csml:comment><![CDATA[]]>
     </csml:comment>
     <csml:firing type="Double" value="100" connectorFiringStyle="threshold"/>
     <csml:kinetic/>
     <csml:graphics>
      <csml:figure>
       <csml:inhibitoryConnector name="default" points="818.0 1024.0 588.0 1024.0"/>
      </csml:figure>
      <csml:targetArrow>
       <csml:bioInhibitoryConnectorArrow location="0.0 0.0" size="4.0 14.0" pointsInAbsoluteCoordinate="588.0 1031.0 588.0 1017.0 584.0 1017.0 584.0 1031.0"/>
      </csml:targetArrow>
     </csml:graphics>
    </csml:connector>
    <csml:connector label="c8" name="c8" type="process" from="p4" to="e5" linestyle="straight" supportpath="true">
     <csml:comment><![CDATA[]]>
     </csml:comment>
     <csml:firing type="Double" value="0" connectorFiringStyle="threshold"/>
     <csml:kinetic/>
     <csml:graphics>
      <csml:figure>
       <csml:processConnector name="default" points="574.0 1030.0 574.0 1096.0"/>
      </csml:figure>
      <csml:targetArrow>
       <csml:processConnectorArrow points="0.0 0.0 0.0 6.0 8.0 3.0" pointsInAbsoluteCoordinate="577.0 1096.0 571.0 1096.0 574.0 1104.0"/>
      </csml:targetArrow>
     </csml:graphics>
    </csml:connector>
   </csml:function>
   <csml:biological>
    <csml:effectList/>
   </csml:biological>
   <csml:logging value="true"/>
   <csml:graphics>
    <csml:figure>
     <csml:continuousProcess name="default" location="563.1895119863015 1018.53125" outlineWidth="0.0"/>
    </csml:figure>
   </csml:graphics>
  </csml:process>
  <csml:process label="p5" name="p5" type="continuous" csoclass="ProcessBiological" relationType="Type 0" edgeScore="1.0" bioprocess="ME_Phosphorylation">
   <csml:comment><![CDATA[]]>
   </csml:comment>
   <csml:simulationCondition>
    <csml:priority value="0"/>
    <csml:firing type="Boolean" firingStyle="and">
     <csml:script><![CDATA[m48]]>
     </csml:script>
    </csml:firing>
    <csml:delay type="Long" value="0.0" delayStyle="nodelay"/>
    <csml:calc calcStyle="speed"/>
    <csml:kinetic type="Double" kineticStyle="custom">
     <csml:parameter name="custom" value="(m5*m21)/1000"/>
    </csml:kinetic>
   </csml:simulationCondition>
   <csml:function>
    <csml:connector label="c38" name="c38" type="association" from="e21" to="p5" linestyle="straight" supportpath="true">
     <csml:comment><![CDATA[]]>
     </csml:comment>
     <csml:firing type="Double" value="3" connectorFiringStyle="threshold"/>
     <csml:kinetic/>
     <csml:graphics>
      <csml:figure>
       <csml:associationConnector name="default" points="445.0 1206.0 552.0 1206.0"/>
      </csml:figure>
      <csml:targetArrow>
       <csml:associationConnectorArrow points="0.0 0.0 0.0 6.0 8.0 3.0" pointsInAbsoluteCoordinate="552.0 1203.0 552.0 1209.0 560.0 1206.0"/>
      </csml:targetArrow>
     </csml:graphics>
    </csml:connector>
    <csml:connector label="c9" name="c9" type="process" from="e5" to="p5" linestyle="straight" supportpath="true">
     <csml:comment><![CDATA[]]>
     </csml:comment>
     <csml:firing type="Double" value="0" connectorFiringStyle="threshold"/>
     <csml:kinetic/>
     <csml:graphics>
      <csml:figure>
       <csml:processConnector name="default" points="574.0 1125.0 570.4260611433292 1192.0113535625774"/>
      </csml:figure>
      <csml:targetArrow>
       <csml:processConnectorArrow points="0.0 0.0 0.0 6.0 8.0 3.0" pointsInAbsoluteCoordinate="573.4218035573626 1192.1711264913258 567.4303187292957 1191.851580633829 570.0 1200.0"/>
      </csml:targetArrow>
     </csml:graphics>
    </csml:connector>
    <csml:connector label="c67" name="c67" type="inhibitory" from="e11" to="p5" linestyle="straight" supportpath="true">
     <csml:comment><![CDATA[]]>
     </csml:comment>
     <csml:firing type="Double" value="200" connectorFiringStyle="threshold"/>
     <csml:kinetic/>
     <csml:graphics>
      <csml:figure>
       <csml:inhibitoryConnector name="default" points="1045.0 1040.0 584.7764474075435 1200.6814989654697"/>
      </csml:figure>
      <csml:targetArrow>
       <csml:bioInhibitoryConnectorArrow location="0.0 0.0" size="4.0 14.0" pointsInAbsoluteCoordinate="587.0838242179715 1207.290281928671 582.4690705971154 1194.0727160022684 578.6926231895719 1195.3912170367987 583.307376810428 1208.6087829632013"/>
      </csml:targetArrow>
     </csml:graphics>
    </csml:connector>
    <csml:connector label="c10" name="c10" type="process" from="p5" to="e6" linestyle="straight" supportpath="true">
     <csml:comment><![CDATA[]]>
     </csml:comment>
     <csml:firing type="Double" value="0" connectorFiringStyle="threshold"/>
     <csml:kinetic/>
     <csml:graphics>
      <csml:figure>
       <csml:processConnector name="default" points="570.0 1211.0 570.0 1284.0"/>
      </csml:figure>
      <csml:targetArrow>
       <csml:processConnectorArrow points="0.0 0.0 0.0 6.0 8.0 3.0" pointsInAbsoluteCoordinate="573.0 1284.0 567.0 1284.0 570.0 1292.0"/>
      </csml:targetArrow>
     </csml:graphics>
    </csml:connector>
   </csml:function>
   <csml:biological>
    <csml:effectList/>
   </csml:biological>
   <csml:logging value="true"/>
   <csml:graphics>
    <csml:figure>
     <csml:continuousProcess name="default" location="559.75 1200.0" outlineWidth="0.0"/>
    </csml:figure>
   </csml:graphics>
  </csml:process>
  <csml:process label="p6" name="p6" type="continuous" csoclass="ProcessBiological" relationType="Type 0" edgeScore="1.0" bioprocess="ME_Phosphorylation">
   <csml:comment><![CDATA[]]>
   </csml:comment>
   <csml:simulationCondition>
    <csml:priority value="0"/>
    <csml:firing type="Boolean" firingStyle="and">
     <csml:script><![CDATA[m48]]>
     </csml:script>
    </csml:firing>
    <csml:delay type="Long" value="0.0" delayStyle="nodelay"/>
    <csml:calc calcStyle="speed"/>
    <csml:kinetic type="Double" kineticStyle="custom">
     <csml:parameter name="custom" value="(m6*m22)/100"/>
    </csml:kinetic>
   </csml:simulationCondition>
   <csml:function>
    <csml:connector label="c39" name="c39" type="association" from="e22" to="p6" linestyle="straight" supportpath="true">
     <csml:comment><![CDATA[]]>
     </csml:comment>
     <csml:firing type="Double" value="3" connectorFiringStyle="threshold"/>
     <csml:kinetic/>
     <csml:graphics>
      <csml:figure>
       <csml:associationConnector name="default" points="441.0 1391.0 552.0280978670799 1400.3300922577378"/>
      </csml:figure>
      <csml:targetArrow>
       <csml:associationConnectorArrow points="0.0 0.0 0.0 6.0 8.0 3.0" pointsInAbsoluteCoordinate="552.2793132704281 1397.3406289578927 551.7768824637315 1403.3195555575828 560.0 1401.0"/>
      </csml:targetArrow>
     </csml:graphics>
    </csml:connector>
    <csml:connector label="c11" name="c11" type="process" from="e6" to="p6" linestyle="straight" supportpath="true">
     <csml:comment><![CDATA[]]>
     </csml:comment>
     <csml:firing type="Double" value="0" connectorFiringStyle="threshold"/>
     <csml:kinetic/>
     <csml:graphics>
      <csml:figure>
       <csml:processConnector name="default" points="570.0 1313.0 570.0 1389.0"/>
      </csml:figure>
      <csml:targetArrow>
       <csml:processConnectorArrow points="0.0 0.0 0.0 6.0 8.0 3.0" pointsInAbsoluteCoordinate="573.0 1389.0 567.0 1389.0 570.0 1397.0"/>
      </csml:targetArrow>
     </csml:graphics>
    </csml:connector>
    <csml:connector label="c161" name="c161" type="inhibitory" from="e63" to="p6" linestyle="straight" supportpath="true">
     <csml:comment><![CDATA[]]>
     </csml:comment>
     <csml:firing type="Double" value="200" connectorFiringStyle="threshold"/>
     <csml:kinetic/>
     <csml:graphics>
      <csml:figure>
       <csml:inhibitoryConnector name="default" points="832.0 1450.0 584.9344725602994 1404.7210587162301"/>
      </csml:figure>
      <csml:targetArrow>
       <csml:bioInhibitoryConnectorArrow location="0.0 0.0" size="4.0 14.0" pointsInAbsoluteCoordinate="583.6726198068966 1411.606385696754 586.1963253137021 1397.8357317357063 582.2618527534028 1397.114673019476 579.7381472465972 1410.8853269805238"/>
      </csml:targetArrow>
     </csml:graphics>
    </csml:connector>
    <csml:connector label="c12" name="c12" type="process" from="p6" to="e59" linestyle="straight" supportpath="true">
     <csml:comment><![CDATA[]]>
     </csml:comment>
     <csml:firing type="Double" value="0" connectorFiringStyle="threshold"/>
     <csml:kinetic/>
     <csml:graphics>
      <csml:figure>
       <csml:processConnector name="default" points="570.0 1408.0 570.0 1470.0"/>
      </csml:figure>
      <csml:targetArrow>
       <csml:processConnectorArrow points="0.0 0.0 0.0 6.0 8.0 3.0" pointsInAbsoluteCoordinate="573.0 1470.0 567.0 1470.0 570.0 1478.0"/>
      </csml:targetArrow>
     </csml:graphics>
    </csml:connector>
   </csml:function>
   <csml:biological>
    <csml:effectList/>
   </csml:biological>
   <csml:logging value="true"/>
   <csml:graphics>
    <csml:figure>
     <csml:continuousProcess name="default" location="559.75 1396.75" outlineWidth="0.0"/>
    </csml:figure>
   </csml:graphics>
  </csml:process>
  <csml:process label="p7" name="p7" type="continuous" relationType="Type 0" edgeScore="1.0">
   <csml:comment><![CDATA[]]>
   </csml:comment>
   <csml:references>
    <csml:item url="http://www.ncbi.nlm.nih.gov/entrez/query.fcgi?db=pubmed&amp;cmd=search&amp;term=13792054"><![CDATA[PUBMED:13792054;Publication;PUBMED;13792054;decarboxylated with the removal of water to yield delta-isopentenyl pyrophosphate.]]>
    </csml:item>
   </csml:references>
   <csml:simulationCondition>
    <csml:priority value="0"/>
    <csml:firing type="Boolean" firingStyle="and">
     <csml:script><![CDATA[m48]]>
     </csml:script>
    </csml:firing>
    <csml:delay type="Long" value="0.0" delayStyle="nodelay"/>
    <csml:calc calcStyle="speed"/>
    <csml:kinetic type="Double" kineticStyle="custom">
     <csml:parameter name="custom" value="(m7*m23)/100"/>
    </csml:kinetic>
   </csml:simulationCondition>
   <csml:function>
    <csml:connector label="c40" name="c40" type="association" from="e23" to="p7" linestyle="straight" supportpath="true">
     <csml:comment><![CDATA[]]>
     </csml:comment>
     <csml:firing type="Double" value="3" connectorFiringStyle="threshold"/>
     <csml:kinetic/>
     <csml:graphics>
      <csml:figure>
       <csml:associationConnector name="default" points="862.0 1709.0 877.4701778718653 1662.5894663844042"/>
      </csml:figure>
      <csml:targetArrow>
       <csml:associationConnectorArrow points="0.0 0.0 0.0 6.0 8.0 3.0" pointsInAbsoluteCoordinate="874.6241279777138 1661.6407830863536 880.3162277660168 1663.5381496824546 880.0 1655.0"/>
      </csml:targetArrow>
     </csml:graphics>
    </csml:connector>
    <csml:connector label="c13" name="c13" type="process" from="e7" to="p7" linestyle="straight" supportpath="true">
     <csml:comment><![CDATA[]]>
     </csml:comment>
     <csml:firing type="Double" value="0" connectorFiringStyle="threshold"/>
     <csml:kinetic/>
     <csml:graphics>
      <csml:figure>
       <csml:processConnector name="default" points="754.0 1674.0 868.138485342915 1652.4820888287948"/>
      </csml:figure>
      <csml:targetArrow>
       <csml:processConnectorArrow points="0.0 0.0 0.0 6.0 8.0 3.0" pointsInAbsoluteCoordinate="867.582702032117 1649.5340208323878 868.694268653713 1655.4301568252015 876.0 1651.0"/>
      </csml:targetArrow>
     </csml:graphics>
    </csml:connector>
    <csml:connector label="c14" name="c14" type="process" from="p7" to="e8" linestyle="straight" supportpath="true">
     <csml:comment><![CDATA[]]>
     </csml:comment>
     <csml:firing type="Double" value="0" connectorFiringStyle="threshold"/>
     <csml:kinetic/>
     <csml:graphics>
      <csml:figure>
       <csml:processConnector name="default" points="889.0 1648.0 968.1659166439432 1631.6208448322877"/>
      </csml:figure>
      <csml:targetArrow>
       <csml:processConnectorArrow points="0.0 0.0 0.0 6.0 8.0 3.0" pointsInAbsoluteCoordinate="967.5580998318353 1628.6830635737665 968.773733456051 1634.5586260908092 976.0 1630.0000000000002"/>
      </csml:targetArrow>
     </csml:graphics>
    </csml:connector>
   </csml:function>
   <csml:biological>
    <csml:effectList/>
   </csml:biological>
   <csml:logging value="true"/>
   <csml:graphics>
    <csml:figure>
     <csml:continuousProcess name="default" location="875.763698630137 1644.25" size="13.448630136986301 11.0" outlineWidth="0.0"/>
    </csml:figure>
   </csml:graphics>
  </csml:process>
  <csml:process label="p8" name="p8" type="continuous" csoclass="ProcessBiological" relationType="Type 0" edgeScore="1.0" bioprocess="ME_Isomerization">
   <csml:comment><![CDATA[]]>
   </csml:comment>
   <csml:simulationCondition>
    <csml:priority value="0"/>
    <csml:firing type="Boolean" firingStyle="and">
     <csml:script><![CDATA[m48]]>
     </csml:script>
    </csml:firing>
    <csml:delay type="Long" value="0.0" delayStyle="nodelay"/>
    <csml:calc calcStyle="speed"/>
    <csml:kinetic type="Double" kineticStyle="custom">
     <csml:parameter name="custom" value="(m8*m24)/100"/>
    </csml:kinetic>
   </csml:simulationCondition>
   <csml:function>
    <csml:connector label="c41" name="c41" type="association" from="e24" to="p8" linestyle="straight" supportpath="true">
     <csml:comment><![CDATA[]]>
     </csml:comment>
     <csml:firing type="Double" value="0" connectorFiringStyle="threshold"/>
     <csml:kinetic/>
     <csml:graphics>
      <csml:figure>
       <csml:associationConnector name="default" points="1090.0 1717.0 1103.3898056132039 1651.8362793490744"/>
      </csml:figure>
      <csml:targetArrow>
       <csml:associationConnectorArrow points="0.0 0.0 0.0 6.0 8.0 3.0" pointsInAbsoluteCoordinate="1100.451200857301 1651.2324564540259 1106.328410369107 1652.440102244123 1105.0 1644.0"/>
      </csml:targetArrow>
     </csml:graphics>
    </csml:connector>
    <csml:connector label="c15" name="c15" type="process" from="e8" to="p8" linestyle="straight" supportpath="true">
     <csml:comment><![CDATA[]]>
     </csml:comment>
     <csml:firing type="Double" value="0" connectorFiringStyle="threshold"/>
     <csml:kinetic/>
     <csml:graphics>
      <csml:figure>
       <csml:processConnector name="default" points="997.0 1629.0 1087.0265230734192 1636.3491039243606"/>
      </csml:figure>
      <csml:targetArrow>
       <csml:processConnectorArrow points="0.0 0.0 0.0 6.0 8.0 3.0" pointsInAbsoluteCoordinate="1087.270609101784 1633.3590500768928 1086.7824370450546 1639.3391577718285 1095.0000000000002 1636.9999999999998"/>
      </csml:targetArrow>
     </csml:graphics>
    </csml:connector>
    <csml:connector label="c16" name="c16" type="process" from="p8" to="e9" linestyle="straight" supportpath="true">
     <csml:comment><![CDATA[]]>
     </csml:comment>
     <csml:firing type="Double" value="0" connectorFiringStyle="threshold"/>
     <csml:kinetic/>
     <csml:graphics>
      <csml:figure>
       <csml:processConnector name="default" points="1116.0 1638.0 1175.0035618879772 1639.761300354865"/>
      </csml:figure>
      <csml:targetArrow>
       <csml:processConnectorArrow points="0.0 0.0 0.0 6.0 8.0 3.0" pointsInAbsoluteCoordinate="1175.0930742549028 1636.7626360628562 1174.9140495210515 1642.7599646468734 1183.0 1639.9999999999998"/>
      </csml:targetArrow>
     </csml:graphics>
    </csml:connector>
   </csml:function>
   <csml:biological>
    <csml:effectList/>
   </csml:biological>
   <csml:logging value="true"/>
   <csml:graphics>
    <csml:figure>
     <csml:continuousProcess name="default" location="1095.2628424657537 1632.5" outlineWidth="0.0"/>
    </csml:figure>
   </csml:graphics>
  </csml:process>
  <csml:process label="p9" name="p9" type="continuous" relationType="Type 0" edgeScore="1.0">
   <csml:comment><![CDATA[THE GPP formed has an allylic pyrophosphate  and combines with IPP to form FPP.]]>
   </csml:comment>
   <csml:references>
    <csml:item url="http://www.ncbi.nlm.nih.gov/entrez/query.fcgi?db=pubmed&amp;cmd=search&amp;term=13792054"><![CDATA[PUBMED:13792054;Publication;PUBMED;13792054;]]>
    </csml:item>
   </csml:references>
   <csml:simulationCondition>
    <csml:priority value="0"/>
    <csml:firing type="Boolean" firingStyle="and">
     <csml:script><![CDATA[m48]]>
     </csml:script>
    </csml:firing>
    <csml:delay type="Long" value="0.0" delayStyle="nodelay"/>
    <csml:calc calcStyle="speed"/>
    <csml:kinetic type="Double" kineticStyle="custom">
     <csml:parameter name="custom" value="(m9*m8*m25)/100"/>
    </csml:kinetic>
   </csml:simulationCondition>
   <csml:function>
    <csml:connector label="c18" name="c18" type="process" from="e8" to="p9" linestyle="straight" supportpath="true">
     <csml:comment><![CDATA[]]>
     </csml:comment>
     <csml:firing type="Double" value="0" connectorFiringStyle="threshold"/>
     <csml:kinetic/>
     <csml:graphics>
      <csml:figure>
       <csml:processConnector name="default" points="989.0 1618.0 1048.067171357397 1380.7630002858646"/>
      </csml:figure>
      <csml:targetArrow>
       <csml:processConnectorArrow points="0.0 0.0 0.0 6.0 8.0 3.0" pointsInAbsoluteCoordinate="1045.1560462501977 1380.0381895448884 1050.9782964645963 1381.4878110268407 1050.0 1373.0"/>
      </csml:targetArrow>
     </csml:graphics>
    </csml:connector>
    <csml:connector label="c42" name="c42" type="association" from="e25" to="p9" linestyle="straight" supportpath="true">
     <csml:comment><![CDATA[]]>
     </csml:comment>
     <csml:firing type="Double" value="3" connectorFiringStyle="threshold"/>
     <csml:kinetic/>
     <csml:graphics>
      <csml:figure>
       <csml:associationConnector name="default" points="1175.0 1301.0 1066.0554533493828 1359.2289818305023"/>
      </csml:figure>
      <csml:targetArrow>
       <csml:associationConnectorArrow points="0.0 0.0 0.0 6.0 8.0 3.0" pointsInAbsoluteCoordinate="1067.4695851629444 1361.8747768365208 1064.6413215358211 1356.5831868244836 1059.0 1363.0"/>
      </csml:targetArrow>
     </csml:graphics>
    </csml:connector>
    <csml:connector label="c17" name="c17" type="process" from="e9" to="p9" linestyle="straight" supportpath="true">
     <csml:comment><![CDATA[]]>
     </csml:comment>
     <csml:firing type="Double" value="0" connectorFiringStyle="threshold"/>
     <csml:kinetic/>
     <csml:graphics>
      <csml:figure>
       <csml:processConnector name="default" points="1189.0 1631.0 1057.7089757929878 1380.088264848821"/>
      </csml:figure>
      <csml:targetArrow>
       <csml:processConnectorArrow points="0.0 0.0 0.0 6.0 8.0 3.0" pointsInAbsoluteCoordinate="1055.0508764746799 1381.4791307711914 1060.3670751112957 1378.6973989264507 1054.0 1373.0"/>
      </csml:targetArrow>
     </csml:graphics>
    </csml:connector>
    <csml:connector label="c19" name="c19" type="process" from="p9" to="e10" linestyle="straight" supportpath="true">
     <csml:comment><![CDATA[]]>
     </csml:comment>
     <csml:firing type="Double" value="0" connectorFiringStyle="threshold"/>
     <csml:kinetic/>
     <csml:graphics>
      <csml:figure>
       <csml:processConnector name="default" points="1051.0 1363.0 1042.7316151395657 1272.9664759641612"/>
      </csml:figure>
      <csml:targetArrow>
       <csml:processConnectorArrow points="0.0 0.0 0.0 6.0 8.0 3.0" pointsInAbsoluteCoordinate="1039.7441866530053 1273.2408316414983 1045.7190436261262 1272.6921202868239 1042.0 1265.0"/>
      </csml:targetArrow>
     </csml:graphics>
    </csml:connector>
   </csml:function>
   <csml:biological>
    <csml:effectList/>
   </csml:biological>
   <csml:logging value="true"/>
   <csml:graphics>
    <csml:figure>
     <csml:continuousProcess name="default" location="1042.8159246575342 1363.0" size="16.65068493150685 10.0" outlineWidth="0.0"/>
    </csml:figure>
   </csml:graphics>
  </csml:process>
  <csml:process label="p10" name="p10" type="continuous" csoclass="ProcessBiological" relationType="Type 0" edgeScore="1.0" bioprocess="ME_UnknownProduction">
   <csml:comment><![CDATA[]]>
   </csml:comment>
   <csml:simulationCondition>
    <csml:priority value="0"/>
    <csml:firing type="Boolean" firingStyle="and">
     <csml:script><![CDATA[m48]]>
     </csml:script>
    </csml:firing>
    <csml:delay type="Long" value="0.0" delayStyle="nodelay"/>
    <csml:calc calcStyle="speed"/>
    <csml:kinetic type="Double" kineticStyle="custom">
     <csml:parameter name="custom" value="(m10*m8*m25)/100"/>
    </csml:kinetic>
   </csml:simulationCondition>
   <csml:function>
    <csml:connector label="c20" name="c20" type="process" from="e8" to="p10" linestyle="straight" supportpath="true">
     <csml:comment><![CDATA[]]>
     </csml:comment>
     <csml:firing type="Double" value="0" connectorFiringStyle="threshold"/>
     <csml:kinetic/>
     <csml:graphics>
      <csml:figure>
       <csml:processConnector name="default" points="986.0 1618.0 987.966245026214 1151.999928787292"/>
      </csml:figure>
      <csml:targetArrow>
       <csml:processConnectorArrow points="0.0 0.0 0.0 6.0 8.0 3.0" pointsInAbsoluteCoordinate="984.9662717309794 1151.9872706721221 990.9662183214485 1152.0125869024616 988.0 1143.9999999999998"/>
      </csml:targetArrow>
     </csml:graphics>
    </csml:connector>
    <csml:connector label="c43" name="c43" type="association" from="e25" to="p10" linestyle="straight" supportpath="true">
     <csml:comment><![CDATA[]]>
     </csml:comment>
     <csml:firing type="Double" value="3" connectorFiringStyle="threshold"/>
     <csml:kinetic/>
     <csml:graphics>
      <csml:figure>
       <csml:associationConnector name="default" points="1176.0 1289.0 1000.2569999951286 1148.9849725235915"/>
      </csml:figure>
      <csml:targetArrow>
       <csml:associationConnectorArrow points="0.0 0.0 0.0 6.0 8.0 3.0" pointsInAbsoluteCoordinate="998.3876352987818 1151.3313475217647 1002.1263646914754 1146.6385975254182 994.0 1144.0"/>
      </csml:targetArrow>
     </csml:graphics>
    </csml:connector>
    <csml:connector label="c21" name="c21" type="process" from="e10" to="p10" linestyle="straight" supportpath="true">
     <csml:comment><![CDATA[]]>
     </csml:comment>
     <csml:firing type="Double" value="0" connectorFiringStyle="threshold"/>
     <csml:kinetic/>
     <csml:graphics>
      <csml:figure>
       <csml:processConnector name="default" points="1036.0 1245.0 993.3158536032415 1151.2804611723345"/>
      </csml:figure>
      <csml:targetArrow>
       <csml:processConnectorArrow points="0.0 0.0 0.0 6.0 8.0 3.0" pointsInAbsoluteCoordinate="990.5856806636161 1152.52390627355 996.046026542867 1150.0370160711188 990.0000000000001 1144.0"/>
      </csml:targetArrow>
     </csml:graphics>
    </csml:connector>
    <csml:connector label="c22" name="c22" type="process" from="p10" to="e11" linestyle="straight" supportpath="true">
     <csml:comment><![CDATA[]]>
     </csml:comment>
     <csml:firing type="Double" value="0" connectorFiringStyle="threshold"/>
     <csml:kinetic/>
     <csml:graphics>
      <csml:figure>
       <csml:processConnector name="default" points="992.0 1133.0 1044.650826544898 1051.7145134043678"/>
      </csml:figure>
      <csml:targetArrow>
       <csml:processConnectorArrow points="0.0 0.0 0.0 6.0 8.0 3.0" pointsInAbsoluteCoordinate="1042.13288401826 1050.0835733587046 1047.168769071536 1053.345453450031 1049.0 1045.0"/>
      </csml:targetArrow>
     </csml:graphics>
    </csml:connector>
   </csml:function>
   <csml:biological>
    <csml:effectList/>
   </csml:biological>
   <csml:logging value="true"/>
   <csml:graphics>
    <csml:figure>
     <csml:continuousProcess name="default" location="977.1412671232877 1133.0" outlineWidth="0.0"/>
    </csml:figure>
   </csml:graphics>
  </csml:process>
  <csml:process label="p14" name="p14" type="continuous" csoclass="ProcessBiological" relationType="Type 0" edgeScore="1.0" bioprocess="ME_Accumulation">
   <csml:comment><![CDATA[]]>
   </csml:comment>
   <csml:simulationCondition>
    <csml:priority value="0"/>
    <csml:firing type="Boolean" firingStyle="and">
     <csml:script><![CDATA[m48]]>
     </csml:script>
    </csml:firing>
    <csml:delay type="Long" value="0.0" delayStyle="nodelay"/>
    <csml:calc calcStyle="speed"/>
    <csml:kinetic type="Double" kineticStyle="custom">
     <csml:parameter name="custom" value="(m11*m29)/1000"/>
    </csml:kinetic>
   </csml:simulationCondition>
   <csml:function>
    <csml:connector label="c47" name="c47" type="association" from="e29" to="p14" linestyle="straight" supportpath="true">
     <csml:comment><![CDATA[]]>
     </csml:comment>
     <csml:firing type="Double" value="3" connectorFiringStyle="threshold"/>
     <csml:kinetic/>
     <csml:graphics>
      <csml:figure>
       <csml:associationConnector name="default" points="1113.0 954.0 1128.032495040942 1013.2457157495948"/>
      </csml:figure>
      <csml:targetArrow>
       <csml:associationConnectorArrow points="0.0 0.0 0.0 6.0 8.0 3.0" pointsInAbsoluteCoordinate="1130.9403516348439 1012.507901389948 1125.12463844704 1013.9835301092415 1130.0 1020.9999999999999"/>
      </csml:targetArrow>
     </csml:graphics>
    </csml:connector>
    <csml:connector label="c27" name="c27" type="process" from="e11" to="p14" linestyle="straight" supportpath="true">
     <csml:comment><![CDATA[]]>
     </csml:comment>
     <csml:firing type="Double" value="0" connectorFiringStyle="threshold"/>
     <csml:kinetic/>
     <csml:graphics>
      <csml:figure>
       <csml:processConnector name="default" points="1065.0 1035.0 1113.0617769862906 1028.9922778767136"/>
      </csml:figure>
      <csml:targetArrow>
       <csml:processConnectorArrow points="0.0 0.0 0.0 6.0 8.0 3.0" pointsInAbsoluteCoordinate="1112.689672782523 1026.0154442465725 1113.4338811900584 1031.9691115068545 1121.0 1027.9999999999998"/>
      </csml:targetArrow>
     </csml:graphics>
    </csml:connector>
    <csml:connector label="c32" name="c32" type="process" from="p14" to="e15" linestyle="straight" supportpath="true">
     <csml:comment><![CDATA[]]>
     </csml:comment>
     <csml:firing type="Double" value="0" connectorFiringStyle="threshold"/>
     <csml:kinetic/>
     <csml:graphics>
      <csml:figure>
       <csml:processConnector name="default" points="1142.0 1026.0 1214.0885091770535 1015.1867236234419"/>
      </csml:figure>
      <csml:targetArrow>
       <csml:processConnectorArrow points="0.0 0.0 0.0 6.0 8.0 3.0" pointsInAbsoluteCoordinate="1213.6434878182629 1012.219914564837 1214.5335305358444 1018.1535326820468 1222.0 1014.0"/>
      </csml:targetArrow>
     </csml:graphics>
    </csml:connector>
   </csml:function>
   <csml:biological>
    <csml:effectList/>
   </csml:biological>
   <csml:logging value="true"/>
   <csml:graphics>
    <csml:figure>
     <csml:continuousProcess name="default" location="1121.353595890411 1021.0" outlineWidth="0.0"/>
    </csml:figure>
   </csml:graphics>
  </csml:process>
  <csml:process label="p17" name="p17" type="continuous" csoclass="ProcessBiological" relationType="Type 0" edgeScore="1.0" bioprocess="ME_Translation">
   <csml:comment><![CDATA[]]>
   </csml:comment>
   <csml:simulationCondition>
    <csml:priority value="0"/>
    <csml:firing type="Boolean" firingStyle="and">
     <csml:script><![CDATA[m48]]>
     </csml:script>
    </csml:firing>
    <csml:delay type="Long" value="0.0" delayStyle="nodelay"/>
    <csml:calc calcStyle="speed"/>
    <csml:kinetic type="Double" value="10" kineticStyle="custom">
     <csml:parameter name="custom" value="10"/>
    </csml:kinetic>
   </csml:simulationCondition>
   <csml:function>
    <csml:connector label="c50" name="c50" type="process" from="p17" to="e18" linestyle="straight" supportpath="true">
     <csml:comment><![CDATA[]]>
     </csml:comment>
     <csml:firing type="Double" value="0" connectorFiringStyle="threshold"/>
     <csml:kinetic/>
     <csml:graphics>
      <csml:figure>
       <csml:processConnector name="default" points="318.0 474.0 416.00142361421183 472.1509165355809"/>
      </csml:figure>
      <csml:targetArrow>
       <csml:processConnectorArrow points="0.0 0.0 0.0 6.0 8.0 3.0" pointsInAbsoluteCoordinate="415.944829913369 469.1514503909103 416.0580173150547 475.1503826802515 424.0 472.0"/>
      </csml:targetArrow>
     </csml:graphics>
    </csml:connector>
   </csml:function>
   <csml:biological>
    <csml:effectList/>
   </csml:biological>
   <csml:logging value="true"/>
   <csml:graphics>
    <csml:figure>
     <csml:continuousProcess name="default" location="297.23886986301386 468.75" outlineWidth="0.0"/>
    </csml:figure>
   </csml:graphics>
  </csml:process>
  <csml:process label="p18" name="p18" type="continuous" csoclass="ProcessBiological" relationType="Type 0" edgeScore="1.0" bioprocess="ME_UnknownDegradation">
   <csml:comment><![CDATA[]]>
   </csml:comment>
   <csml:simulationCondition>
    <csml:priority value="0"/>
    <csml:firing type="Boolean" firingStyle="and">
     <csml:script><![CDATA[m48]]>
     </csml:script>
    </csml:firing>
    <csml:delay type="Long" value="0.0" delayStyle="nodelay"/>
    <csml:calc calcStyle="speed"/>
    <csml:kinetic type="Double" kineticStyle="custom">
     <csml:parameter name="custom" value="m18/10"/>
    </csml:kinetic>
   </csml:simulationCondition>
   <csml:function>
    <csml:connector label="c51" name="c51" type="process" from="e18" to="p18" linestyle="straight" supportpath="true">
     <csml:comment><![CDATA[]]>
     </csml:comment>
     <csml:firing type="Double" value="0" connectorFiringStyle="threshold"/>
     <csml:kinetic/>
     <csml:graphics>
      <csml:figure>
       <csml:processConnector name="default" points="434.0 482.0 434.0 550.0"/>
      </csml:figure>
      <csml:targetArrow>
       <csml:processConnectorArrow points="0.0 0.0 0.0 6.0 8.0 3.0" pointsInAbsoluteCoordinate="437.0 550.0 431.0 550.0 434.0 558.0"/>
      </csml:targetArrow>
     </csml:graphics>
    </csml:connector>
   </csml:function>
   <csml:biological>
    <csml:effectList/>
   </csml:biological>
   <csml:logging value="true"/>
   <csml:graphics>
    <csml:figure>
     <csml:continuousProcess name="default" location="423.7204569777399 558.0" outlineWidth="0.0"/>
    </csml:figure>
   </csml:graphics>
  </csml:process>
  <csml:process label="p19" name="p19" type="continuous" csoclass="ProcessBiological" relationType="Type 0" edgeScore="1.0" bioprocess="ME_Translation">
   <csml:comment><![CDATA[]]>
   </csml:comment>
   <csml:simulationCondition>
    <csml:priority value="0"/>
    <csml:firing type="Boolean" firingStyle="and">
     <csml:script><![CDATA[m48]]>
     </csml:script>
    </csml:firing>
    <csml:delay type="Long" value="0.0" delayStyle="nodelay"/>
    <csml:calc calcStyle="speed"/>
    <csml:kinetic type="Double" value="30" kineticStyle="custom">
     <csml:parameter name="custom" value="30"/>
    </csml:kinetic>
   </csml:simulationCondition>
   <csml:function>
    <csml:connector label="c5" name="c5" type="process" from="p19" to="e12" linestyle="straight" supportpath="true">
     <csml:comment><![CDATA[]]>
     </csml:comment>
     <csml:firing type="Double" value="0" connectorFiringStyle="threshold"/>
     <csml:kinetic/>
     <csml:graphics>
      <csml:figure>
       <csml:processConnector name="default" points="318.0 811.0 416.00035597481497 811.9245316601398"/>
      </csml:figure>
      <csml:targetArrow>
       <csml:processConnectorArrow points="0.0 0.0 0.0 6.0 8.0 3.0" pointsInAbsoluteCoordinate="416.0286566022626 808.9246651506954 415.9720553473674 814.9243981695843 424.0 812.0000000000001"/>
      </csml:targetArrow>
     </csml:graphics>
    </csml:connector>
   </csml:function>
   <csml:biological>
    <csml:effectList/>
   </csml:biological>
   <csml:logging value="true"/>
   <csml:graphics>
    <csml:figure>
     <csml:continuousProcess name="default" location="297.23886986301386 805.25" outlineWidth="0.0"/>
    </csml:figure>
   </csml:graphics>
  </csml:process>
  <csml:process label="p20" name="p20" type="continuous" csoclass="ProcessBiological" relationType="Type 0" edgeScore="1.0" bioprocess="ME_UnknownDegradation">
   <csml:comment><![CDATA[]]>
   </csml:comment>
   <csml:simulationCondition>
    <csml:priority value="0"/>
    <csml:firing type="Boolean" firingStyle="and">
     <csml:script><![CDATA[m48]]>
     </csml:script>
    </csml:firing>
    <csml:delay type="Long" value="0.0" delayStyle="nodelay"/>
    <csml:calc calcStyle="speed"/>
    <csml:kinetic type="Double" kineticStyle="custom">
     <csml:parameter name="custom" value="m19/10"/>
    </csml:kinetic>
   </csml:simulationCondition>
   <csml:function>
    <csml:connector label="c24" name="c24" type="process" from="e12" to="p20" linestyle="straight" supportpath="true">
     <csml:comment><![CDATA[]]>
     </csml:comment>
     <csml:firing type="Double" value="0" connectorFiringStyle="threshold"/>
     <csml:kinetic/>
     <csml:graphics>
      <csml:figure>
       <csml:processConnector name="default" points="434.0 822.0 434.0 886.0"/>
      </csml:figure>
      <csml:targetArrow>
       <csml:processConnectorArrow points="0.0 0.0 0.0 6.0 8.0 3.0" pointsInAbsoluteCoordinate="437.0 886.0 431.0 886.0 434.0 894.0"/>
      </csml:targetArrow>
     </csml:graphics>
    </csml:connector>
   </csml:function>
   <csml:biological>
    <csml:effectList/>
   </csml:biological>
   <csml:logging value="true"/>
   <csml:graphics>
    <csml:figure>
     <csml:continuousProcess name="default" location="423.7204569777399 894.0" outlineWidth="0.0"/>
    </csml:figure>
   </csml:graphics>
  </csml:process>
  <csml:process label="p21" name="p21" type="continuous" csoclass="ProcessBiological" relationType="Type 0" edgeScore="1.0" bioprocess="ME_Translation">
   <csml:comment><![CDATA[]]>
   </csml:comment>
   <csml:simulationCondition>
    <csml:priority value="0"/>
    <csml:firing type="Boolean" firingStyle="and">
     <csml:script><![CDATA[m48]]>
     </csml:script>
    </csml:firing>
    <csml:delay type="Long" value="0.0" delayStyle="nodelay"/>
    <csml:calc calcStyle="speed"/>
    <csml:kinetic type="Double" value="10" kineticStyle="custom">
     <csml:parameter name="custom" value="10"/>
    </csml:kinetic>
   </csml:simulationCondition>
   <csml:function>
    <csml:connector label="c54" name="c54" type="process" from="p21" to="e20" linestyle="straight" supportpath="true">
     <csml:comment><![CDATA[]]>
     </csml:comment>
     <csml:firing type="Double" value="0" connectorFiringStyle="threshold"/>
     <csml:kinetic/>
     <csml:graphics>
      <csml:figure>
       <csml:processConnector name="default" points="318.0 1024.0 416.0 1024.0"/>
      </csml:figure>
      <csml:targetArrow>
       <csml:processConnectorArrow points="0.0 0.0 0.0 6.0 8.0 3.0" pointsInAbsoluteCoordinate="416.0 1021.0 416.0 1027.0 424.0 1024.0"/>
      </csml:targetArrow>
     </csml:graphics>
    </csml:connector>
   </csml:function>
   <csml:biological>
    <csml:effectList/>
   </csml:biological>
   <csml:logging value="true"/>
   <csml:graphics>
    <csml:figure>
     <csml:continuousProcess name="default" location="297.23886986301386 1018.53125" outlineWidth="0.0"/>
    </csml:figure>
   </csml:graphics>
  </csml:process>
  <csml:process label="p22" name="p22" type="continuous" csoclass="ProcessBiological" relationType="Type 0" edgeScore="1.0" bioprocess="ME_UnknownDegradation">
   <csml:comment><![CDATA[]]>
   </csml:comment>
   <csml:simulationCondition>
    <csml:priority value="0"/>
    <csml:firing type="Boolean" firingStyle="and">
     <csml:script><![CDATA[m48]]>
     </csml:script>
    </csml:firing>
    <csml:delay type="Long" value="0.0" delayStyle="nodelay"/>
    <csml:calc calcStyle="speed"/>
    <csml:kinetic type="Double" kineticStyle="custom">
     <csml:parameter name="custom" value="m20/100"/>
    </csml:kinetic>
   </csml:simulationCondition>
   <csml:function>
    <csml:connector label="c55" name="c55" type="process" from="e20" to="p22" linestyle="straight" supportpath="true">
     <csml:comment><![CDATA[]]>
     </csml:comment>
     <csml:firing type="Double" value="0" connectorFiringStyle="threshold"/>
     <csml:kinetic/>
     <csml:graphics>
      <csml:figure>
       <csml:processConnector name="default" points="434.0 1035.0 434.0 1089.0"/>
      </csml:figure>
      <csml:targetArrow>
       <csml:processConnectorArrow points="0.0 0.0 0.0 6.0 8.0 3.0" pointsInAbsoluteCoordinate="437.0 1089.0 431.0 1089.0 434.0 1097.0"/>
      </csml:targetArrow>
     </csml:graphics>
    </csml:connector>
   </csml:function>
   <csml:biological>
    <csml:effectList/>
   </csml:biological>
   <csml:logging value="true"/>
   <csml:graphics>
    <csml:figure>
     <csml:continuousProcess name="default" location="423.7204569777399 1097.0" outlineWidth="0.0"/>
    </csml:figure>
   </csml:graphics>
  </csml:process>
  <csml:process label="p23" name="p23" type="continuous" csoclass="ProcessBiological" relationType="Type 0" edgeScore="1.0" bioprocess="ME_Translation">
   <csml:comment><![CDATA[]]>
   </csml:comment>
   <csml:simulationCondition>
    <csml:priority value="0"/>
    <csml:firing type="Boolean" firingStyle="and">
     <csml:script><![CDATA[m48]]>
     </csml:script>
    </csml:firing>
    <csml:delay type="Long" value="0.0" delayStyle="nodelay"/>
    <csml:calc calcStyle="speed"/>
    <csml:kinetic type="Double" value="10" kineticStyle="custom">
     <csml:parameter name="custom" value="10"/>
    </csml:kinetic>
   </csml:simulationCondition>
   <csml:function>
    <csml:connector label="c56" name="c56" type="process" from="p23" to="e21" linestyle="straight" supportpath="true">
     <csml:comment><![CDATA[]]>
     </csml:comment>
     <csml:firing type="Double" value="0" connectorFiringStyle="threshold"/>
     <csml:kinetic/>
     <csml:graphics>
      <csml:figure>
       <csml:processConnector name="default" points="318.0 1206.0 416.0 1206.0"/>
      </csml:figure>
      <csml:targetArrow>
       <csml:processConnectorArrow points="0.0 0.0 0.0 6.0 8.0 3.0" pointsInAbsoluteCoordinate="416.0 1203.0 416.0 1209.0 424.0 1206.0"/>
      </csml:targetArrow>
     </csml:graphics>
    </csml:connector>
   </csml:function>
   <csml:biological>
    <csml:effectList/>
   </csml:biological>
   <csml:logging value="true"/>
   <csml:graphics>
    <csml:figure>
     <csml:continuousProcess name="default" location="297.23886986301386 1200.0" outlineWidth="0.0"/>
    </csml:figure>
   </csml:graphics>
  </csml:process>
  <csml:process label="p24" name="p24" type="continuous" csoclass="ProcessBiological" relationType="Type 0" edgeScore="1.0" bioprocess="ME_UnknownDegradation">
   <csml:comment><![CDATA[]]>
   </csml:comment>
   <csml:simulationCondition>
    <csml:priority value="0"/>
    <csml:firing type="Boolean" firingStyle="and">
     <csml:script><![CDATA[m48]]>
     </csml:script>
    </csml:firing>
    <csml:delay type="Long" value="0.0" delayStyle="nodelay"/>
    <csml:calc calcStyle="speed"/>
    <csml:kinetic type="Double" kineticStyle="custom">
     <csml:parameter name="custom" value="m21/100"/>
    </csml:kinetic>
   </csml:simulationCondition>
   <csml:function>
    <csml:connector label="c57" name="c57" type="process" from="e21" to="p24" linestyle="straight" supportpath="true">
     <csml:comment><![CDATA[]]>
     </csml:comment>
     <csml:firing type="Double" value="0" connectorFiringStyle="threshold"/>
     <csml:kinetic/>
     <csml:graphics>
      <csml:figure>
       <csml:processConnector name="default" points="434.0 1216.0 434.0 1254.0"/>
      </csml:figure>
      <csml:targetArrow>
       <csml:processConnectorArrow points="0.0 0.0 0.0 6.0 8.0 3.0" pointsInAbsoluteCoordinate="437.0 1254.0 431.0 1254.0 434.0 1262.0"/>
      </csml:targetArrow>
     </csml:graphics>
    </csml:connector>
   </csml:function>
   <csml:biological>
    <csml:effectList/>
   </csml:biological>
   <csml:logging value="true"/>
   <csml:graphics>
    <csml:figure>
     <csml:continuousProcess name="default" location="423.7204569777399 1262.0" outlineWidth="0.0"/>
    </csml:figure>
   </csml:graphics>
  </csml:process>
  <csml:process label="p25" name="p25" type="continuous" csoclass="ProcessBiological" relationType="Type 0" edgeScore="1.0" bioprocess="ME_Translation">
   <csml:comment><![CDATA[]]>
   </csml:comment>
   <csml:simulationCondition>
    <csml:priority value="0"/>
    <csml:firing type="Boolean" firingStyle="and">
     <csml:script><![CDATA[m48]]>
     </csml:script>
    </csml:firing>
    <csml:delay type="Long" value="0.0" delayStyle="nodelay"/>
    <csml:calc calcStyle="speed"/>
    <csml:kinetic type="Double" value="10" kineticStyle="custom">
     <csml:parameter name="custom" value="10"/>
    </csml:kinetic>
   </csml:simulationCondition>
   <csml:function>
    <csml:connector label="c58" name="c58" type="process" from="p25" to="e22" linestyle="straight" supportpath="true">
     <csml:comment><![CDATA[]]>
     </csml:comment>
     <csml:firing type="Double" value="0" connectorFiringStyle="threshold"/>
     <csml:kinetic/>
     <csml:graphics>
      <csml:figure>
       <csml:processConnector name="default" points="322.0 1392.0 412.00166545229246 1390.1632313173002"/>
      </csml:figure>
      <csml:targetArrow>
       <csml:processConnectorArrow points="0.0 0.0 0.0 6.0 8.0 3.0" pointsInAbsoluteCoordinate="411.9404537083049 1387.16385586191 412.06287719628006 1393.1626067726907 420.00000000000006 1390.0000000000002"/>
      </csml:targetArrow>
     </csml:graphics>
    </csml:connector>
   </csml:function>
   <csml:biological>
    <csml:effectList/>
   </csml:biological>
   <csml:logging value="true"/>
   <csml:graphics>
    <csml:figure>
     <csml:continuousProcess name="default" location="301.23886986301386 1386.75" outlineWidth="0.0"/>
    </csml:figure>
   </csml:graphics>
  </csml:process>
  <csml:process label="p26" name="p26" type="continuous" csoclass="ProcessBiological" relationType="Type 0" edgeScore="1.0" bioprocess="ME_UnknownDegradation">
   <csml:comment><![CDATA[]]>
   </csml:comment>
   <csml:simulationCondition>
    <csml:priority value="0"/>
    <csml:firing type="Boolean" firingStyle="and">
     <csml:script><![CDATA[m48]]>
     </csml:script>
    </csml:firing>
    <csml:delay type="Long" value="0.0" delayStyle="nodelay"/>
    <csml:calc calcStyle="speed"/>
    <csml:kinetic type="Double" kineticStyle="custom">
     <csml:parameter name="custom" value="m22/100"/>
    </csml:kinetic>
   </csml:simulationCondition>
   <csml:function>
    <csml:connector label="c59" name="c59" type="process" from="e22" to="p26" linestyle="straight" supportpath="true">
     <csml:comment><![CDATA[]]>
     </csml:comment>
     <csml:firing type="Double" value="0" connectorFiringStyle="threshold"/>
     <csml:kinetic/>
     <csml:graphics>
      <csml:figure>
       <csml:processConnector name="default" points="433.0 1400.0 447.08784762302076 1457.2318809685219"/>
      </csml:figure>
      <csml:targetArrow>
       <csml:processConnectorArrow points="0.0 0.0 0.0 6.0 8.0 3.0" pointsInAbsoluteCoordinate="450.00089225982504 1456.5148238271547 444.17480298621643 1457.9489381098892 448.99999999999994 1465.0"/>
      </csml:targetArrow>
     </csml:graphics>
    </csml:connector>
   </csml:function>
   <csml:biological>
    <csml:effectList/>
   </csml:biological>
   <csml:logging value="true"/>
   <csml:graphics>
    <csml:figure>
     <csml:continuousProcess name="default" location="440.8157801797945 1465.0" outlineWidth="0.0"/>
    </csml:figure>
   </csml:graphics>
  </csml:process>
  <csml:process label="p27" name="p27" type="continuous" csoclass="ProcessBiological" relationType="Type 0" edgeScore="1.0" bioprocess="ME_Translation">
   <csml:comment><![CDATA[]]>
   </csml:comment>
   <csml:simulationCondition>
    <csml:priority value="0"/>
    <csml:firing type="Boolean" firingStyle="and">
     <csml:script><![CDATA[m48]]>
     </csml:script>
    </csml:firing>
    <csml:delay type="Long" value="0.0" delayStyle="nodelay"/>
    <csml:calc calcStyle="speed"/>
    <csml:kinetic type="Double" value="10" kineticStyle="custom">
     <csml:parameter name="custom" value="10"/>
    </csml:kinetic>
   </csml:simulationCondition>
   <csml:function>
    <csml:connector label="c60" name="c60" type="process" from="p27" to="e23" linestyle="straight" supportpath="true">
     <csml:comment><![CDATA[]]>
     </csml:comment>
     <csml:firing type="Double" value="0" connectorFiringStyle="threshold"/>
     <csml:kinetic/>
     <csml:graphics>
      <csml:figure>
       <csml:processConnector name="default" points="951.0 1719.0 876.9994051823479 1719.902446278264"/>
      </csml:figure>
      <csml:targetArrow>
       <csml:processConnectorArrow points="0.0 0.0 0.0 6.0 8.0 3.0" pointsInAbsoluteCoordinate="877.035987827999 1722.9022232216446 876.962822536697 1716.9026693348835 869.0 1720.0"/>
      </csml:targetArrow>
     </csml:graphics>
    </csml:connector>
   </csml:function>
   <csml:biological>
    <csml:effectList/>
   </csml:biological>
   <csml:logging value="true"/>
   <csml:graphics>
    <csml:figure>
     <csml:continuousProcess name="default" location="950.9349315068494 1713.0" outlineWidth="0.0"/>
    </csml:figure>
   </csml:graphics>
  </csml:process>
  <csml:process label="p28" name="p28" type="continuous" csoclass="ProcessBiological" relationType="Type 0" edgeScore="1.0" bioprocess="ME_UnknownDegradation">
   <csml:comment><![CDATA[]]>
   </csml:comment>
   <csml:simulationCondition>
    <csml:priority value="0"/>
    <csml:firing type="Boolean" firingStyle="and">
     <csml:script><![CDATA[m48]]>
     </csml:script>
    </csml:firing>
    <csml:delay type="Long" value="0.0" delayStyle="nodelay"/>
    <csml:calc calcStyle="speed"/>
    <csml:kinetic type="Double" kineticStyle="custom">
     <csml:parameter name="custom" value="m23/10"/>
    </csml:kinetic>
   </csml:simulationCondition>
   <csml:function>
    <csml:connector label="c61" name="c61" type="process" from="e23" to="p28" linestyle="straight" supportpath="true">
     <csml:comment><![CDATA[]]>
     </csml:comment>
     <csml:firing type="Double" value="0" connectorFiringStyle="threshold"/>
     <csml:kinetic/>
     <csml:graphics>
      <csml:figure>
       <csml:processConnector name="default" points="861.0 1730.0 878.8308947789409 1793.2996764652403"/>
      </csml:figure>
      <csml:targetArrow>
       <csml:processConnectorArrow points="0.0 0.0 0.0 6.0 8.0 3.0" pointsInAbsoluteCoordinate="881.7185161044757 1792.4862620073432 875.9432734534059 1794.1130909231374 880.9999999999999 1801.0"/>
      </csml:targetArrow>
     </csml:graphics>
    </csml:connector>
   </csml:function>
   <csml:biological>
    <csml:effectList/>
   </csml:biological>
   <csml:logging value="true"/>
   <csml:graphics>
    <csml:figure>
     <csml:continuousProcess name="default" location="872.6404109589041 1801.0" outlineWidth="0.0"/>
    </csml:figure>
   </csml:graphics>
  </csml:process>
  <csml:process label="p29" name="p29" type="continuous" csoclass="ProcessBiological" relationType="Type 0" edgeScore="1.0" bioprocess="ME_Translation">
   <csml:comment><![CDATA[]]>
   </csml:comment>
   <csml:simulationCondition>
    <csml:priority value="0"/>
    <csml:firing type="Boolean" firingStyle="and">
     <csml:script><![CDATA[m48]]>
     </csml:script>
    </csml:firing>
    <csml:delay type="Long" value="0.0" delayStyle="nodelay"/>
    <csml:calc calcStyle="speed"/>
    <csml:kinetic type="Double" value="10" kineticStyle="custom">
     <csml:parameter name="custom" value="10"/>
    </csml:kinetic>
   </csml:simulationCondition>
   <csml:function>
    <csml:connector label="c62" name="c62" type="process" from="p29" to="e24" linestyle="straight" supportpath="true">
     <csml:comment><![CDATA[]]>
     </csml:comment>
     <csml:firing type="Double" value="0" connectorFiringStyle="threshold"/>
     <csml:kinetic/>
     <csml:graphics>
      <csml:figure>
       <csml:processConnector name="default" points="1187.0 1734.0 1106.9871179588579 1729.4538135203898"/>
      </csml:figure>
      <csml:targetArrow>
       <csml:processConnectorArrow points="0.0 0.0 0.0 6.0 8.0 3.0" pointsInAbsoluteCoordinate="1106.8169378887117 1732.4489827549614 1107.1572980290039 1726.4586442858179 1098.9999999999998 1729.0"/>
      </csml:targetArrow>
     </csml:graphics>
    </csml:connector>
   </csml:function>
   <csml:biological>
    <csml:effectList/>
   </csml:biological>
   <csml:logging value="true"/>
   <csml:graphics>
    <csml:figure>
     <csml:continuousProcess name="default" location="1187.099315068493 1729.0" outlineWidth="0.0"/>
    </csml:figure>
   </csml:graphics>
  </csml:process>
  <csml:process label="p30" name="p30" type="continuous" csoclass="ProcessBiological" relationType="Type 0" edgeScore="1.0" bioprocess="ME_UnknownDegradation">
   <csml:comment><![CDATA[]]>
   </csml:comment>
   <csml:simulationCondition>
    <csml:priority value="0"/>
    <csml:firing type="Boolean" firingStyle="and">
     <csml:script><![CDATA[m48]]>
     </csml:script>
    </csml:firing>
    <csml:delay type="Long" value="0.0" delayStyle="nodelay"/>
    <csml:calc calcStyle="speed"/>
    <csml:kinetic type="Double" kineticStyle="custom">
     <csml:parameter name="custom" value="m24/10"/>
    </csml:kinetic>
   </csml:simulationCondition>
   <csml:function>
    <csml:connector label="c63" name="c63" type="process" from="e24" to="p30" linestyle="straight" supportpath="true">
     <csml:comment><![CDATA[]]>
     </csml:comment>
     <csml:firing type="Double" value="0" connectorFiringStyle="threshold"/>
     <csml:kinetic/>
     <csml:graphics>
      <csml:figure>
       <csml:processConnector name="default" points="1090.0 1738.0 1104.7720092248862 1833.0948093852055"/>
      </csml:figure>
      <csml:targetArrow>
       <csml:processConnectorArrow points="0.0 0.0 0.0 6.0 8.0 3.0" pointsInAbsoluteCoordinate="1107.736455705434 1832.6343128445378 1101.8075627443382 1833.5553059258732 1105.9999999999998 1841.0"/>
      </csml:targetArrow>
     </csml:graphics>
    </csml:connector>
   </csml:function>
   <csml:biological>
    <csml:effectList/>
   </csml:biological>
   <csml:logging value="true"/>
   <csml:graphics>
    <csml:figure>
     <csml:continuousProcess name="default" location="1096.380993150685 1841.0" outlineWidth="0.0"/>
    </csml:figure>
   </csml:graphics>
  </csml:process>
  <csml:process label="p31" name="p31" type="continuous" csoclass="ProcessBiological" relationType="Type 0" edgeScore="1.0" bioprocess="ME_Translation">
   <csml:comment><![CDATA[]]>
   </csml:comment>
   <csml:simulationCondition>
    <csml:priority value="0"/>
    <csml:firing type="Boolean" firingStyle="and">
     <csml:script><![CDATA[m48]]>
     </csml:script>
    </csml:firing>
    <csml:delay type="Long" value="0.0" delayStyle="nodelay"/>
    <csml:calc calcStyle="speed"/>
    <csml:kinetic type="Double" value="100" kineticStyle="custom">
     <csml:parameter name="custom" value="100"/>
    </csml:kinetic>
   </csml:simulationCondition>
   <csml:function>
    <csml:connector label="c64" name="c64" type="process" from="p31" to="e25" linestyle="straight" supportpath="true">
     <csml:comment><![CDATA[]]>
     </csml:comment>
     <csml:firing type="Double" value="0" connectorFiringStyle="threshold"/>
     <csml:kinetic/>
     <csml:graphics>
      <csml:figure>
       <csml:processConnector name="default" points="1144.0 1365.0 1174.9690317958073 1311.9102312071875"/>
      </csml:figure>
      <csml:targetArrow>
       <csml:processConnectorArrow points="0.0 0.0 0.0 6.0 8.0 3.0" pointsInAbsoluteCoordinate="1172.377695093112 1310.3986181306152 1177.5603684985026 1313.4218442837598 1179.0 1305.0"/>
      </csml:targetArrow>
     </csml:graphics>
    </csml:connector>
   </csml:function>
   <csml:biological>
    <csml:effectList/>
   </csml:biological>
   <csml:logging value="true"/>
   <csml:graphics>
    <csml:figure>
     <csml:continuousProcess name="default" location="1129.428082191781 1365.0" outlineWidth="0.0"/>
    </csml:figure>
   </csml:graphics>
  </csml:process>
  <csml:process label="p32" name="p32" type="continuous" csoclass="ProcessBiological" relationType="Type 0" edgeScore="1.0" bioprocess="ME_UnknownDegradation">
   <csml:comment><![CDATA[]]>
   </csml:comment>
   <csml:simulationCondition>
    <csml:priority value="0"/>
    <csml:firing type="Boolean" firingStyle="and">
     <csml:script><![CDATA[m48]]>
     </csml:script>
    </csml:firing>
    <csml:delay type="Long" value="0.0" delayStyle="nodelay"/>
    <csml:calc calcStyle="speed"/>
    <csml:kinetic type="Double" kineticStyle="custom">
     <csml:parameter name="custom" value="m25/10"/>
    </csml:kinetic>
   </csml:simulationCondition>
   <csml:function>
    <csml:connector label="c65" name="c65" type="process" from="e25" to="p32" linestyle="straight" supportpath="true">
     <csml:comment><![CDATA[]]>
     </csml:comment>
     <csml:firing type="Double" value="0" connectorFiringStyle="threshold"/>
     <csml:kinetic/>
     <csml:graphics>
      <csml:figure>
       <csml:processConnector name="default" points="1186.0 1306.0 1194.6631341591396 1357.1124915389244"/>
      </csml:figure>
      <csml:targetArrow>
       <csml:processConnectorArrow points="0.0 0.0 0.0 6.0 8.0 3.0" pointsInAbsoluteCoordinate="1197.620949832043 1356.6111668486017 1191.7053184862361 1357.6138162292468 1195.9999999999998 1365.0"/>
      </csml:targetArrow>
     </csml:graphics>
    </csml:connector>
   </csml:function>
   <csml:biological>
    <csml:effectList/>
   </csml:biological>
   <csml:logging value="true"/>
   <csml:graphics>
    <csml:figure>
     <csml:continuousProcess name="default" location="1186.5102739726028 1365.0" outlineWidth="0.0"/>
    </csml:figure>
   </csml:graphics>
  </csml:process>
  <csml:process label="p39" name="p39" type="continuous" csoclass="ProcessBiological" relationType="Type 0" edgeScore="1.0" bioprocess="ME_Translation">
   <csml:comment><![CDATA[]]>
   </csml:comment>
   <csml:simulationCondition>
    <csml:priority value="0"/>
    <csml:firing type="Boolean" firingStyle="and">
     <csml:script><![CDATA[m48]]>
     </csml:script>
    </csml:firing>
    <csml:delay type="Long" value="0.0" delayStyle="nodelay"/>
    <csml:calc calcStyle="speed"/>
    <csml:kinetic type="Double" value="10" kineticStyle="custom">
     <csml:parameter name="custom" value="10"/>
    </csml:kinetic>
   </csml:simulationCondition>
   <csml:function>
    <csml:connector label="c72" name="c72" type="process" from="p39" to="e29" linestyle="straight" supportpath="true">
     <csml:comment><![CDATA[]]>
     </csml:comment>
     <csml:firing type="Double" value="0" connectorFiringStyle="threshold"/>
     <csml:kinetic/>
     <csml:graphics>
      <csml:figure>
       <csml:processConnector name="default" points="1002.0 939.0 1092.0066555751953 942.6737410438856"/>
      </csml:figure>
      <csml:targetArrow>
       <csml:processConnectorArrow points="0.0 0.0 0.0 6.0 8.0 3.0" pointsInAbsoluteCoordinate="1092.1290026837382 939.6762368845839 1091.8843084666523 945.6712452031874 1100.0 943.0000000000001"/>
      </csml:targetArrow>
     </csml:graphics>
    </csml:connector>
   </csml:function>
   <csml:biological>
    <csml:effectList/>
   </csml:biological>
   <csml:logging value="true"/>
   <csml:graphics>
    <csml:figure>
     <csml:continuousProcess name="default" location="981.0779109589041 933.0" outlineWidth="0.0"/>
    </csml:figure>
   </csml:graphics>
  </csml:process>
  <csml:process label="p40" name="p40" type="continuous" csoclass="ProcessBiological" relationType="Type 0" edgeScore="1.0" bioprocess="ME_UnknownDegradation">
   <csml:comment><![CDATA[]]>
   </csml:comment>
   <csml:simulationCondition>
    <csml:priority value="0"/>
    <csml:firing type="Boolean" firingStyle="and">
     <csml:script><![CDATA[m48]]>
     </csml:script>
    </csml:firing>
    <csml:delay type="Long" value="0.0" delayStyle="nodelay"/>
    <csml:calc calcStyle="speed"/>
    <csml:kinetic type="Double" kineticStyle="custom">
     <csml:parameter name="custom" value="m29/10"/>
    </csml:kinetic>
   </csml:simulationCondition>
   <csml:function>
    <csml:connector label="c73" name="c73" type="process" from="e29" to="p40" linestyle="straight" supportpath="true">
     <csml:comment><![CDATA[]]>
     </csml:comment>
     <csml:firing type="Double" value="0" connectorFiringStyle="threshold"/>
     <csml:kinetic/>
     <csml:graphics>
      <csml:figure>
       <csml:processConnector name="default" points="1102.0 937.0 1041.0932700609924 885.1838267683069"/>
      </csml:figure>
      <csml:targetArrow>
       <csml:processConnectorArrow points="0.0 0.0 0.0 6.0 8.0 3.0" pointsInAbsoluteCoordinate="1039.1493350228773 887.468803041179 1043.0372050991075 882.8988504954348 1035.0 880.0"/>
      </csml:targetArrow>
     </csml:graphics>
    </csml:connector>
   </csml:function>
   <csml:biological>
    <csml:effectList/>
   </csml:biological>
   <csml:logging value="true"/>
   <csml:graphics>
    <csml:figure>
     <csml:continuousProcess name="default" location="1018.2842465753424 869.0" outlineWidth="0.0"/>
    </csml:figure>
   </csml:graphics>
  </csml:process>
  <csml:process label="p12" name="p12" type="continuous" csoclass="ProcessBiological" relationType="Type 0" edgeScore="1.0" bioprocess="ME_Acylation">
   <csml:comment><![CDATA[]]>
   </csml:comment>
   <csml:simulationCondition>
    <csml:priority value="0"/>
    <csml:firing type="Boolean" firingStyle="and">
     <csml:script><![CDATA[m48]]>
     </csml:script>
    </csml:firing>
    <csml:delay type="Long" value="0.0" delayStyle="nodelay"/>
    <csml:calc calcStyle="speed"/>
    <csml:kinetic type="Double" kineticStyle="custom">
     <csml:parameter name="custom" value="(m1*m19)/100"/>
    </csml:kinetic>
   </csml:simulationCondition>
   <csml:function>
    <csml:connector label="c31" name="c31" type="process" from="e1" to="p12" linestyle="straight" supportpath="true">
     <csml:comment><![CDATA[]]>
     </csml:comment>
     <csml:firing type="Double" value="2" connectorFiringStyle="threshold"/>
     <csml:kinetic/>
     <csml:graphics>
      <csml:figure>
       <csml:processConnector name="default" points="865.0 449.0 871.8133841274082 741.0021768889218"/>
      </csml:figure>
      <csml:targetArrow>
       <csml:processConnectorArrow points="0.0 0.0 0.0 6.0 8.0 3.0" pointsInAbsoluteCoordinate="874.8125677940625 740.9321959366998 868.8142004607538 741.0721578411437 872.0 749.0"/>
      </csml:targetArrow>
     </csml:graphics>
    </csml:connector>
    <csml:connector label="c77" name="c77" type="association" from="e12" to="p12" linestyle="straight" supportpath="true">
     <csml:comment><![CDATA[]]>
     </csml:comment>
     <csml:firing type="Double" value="1" connectorFiringStyle="threshold"/>
     <csml:kinetic/>
     <csml:graphics>
      <csml:figure>
       <csml:associationConnector name="default" points="445.0 811.0 853.0715147070171 756.0672960971323"/>
      </csml:figure>
      <csml:targetArrow>
       <csml:associationConnectorArrow points="0.0 0.0 0.0 6.0 8.0 3.0" pointsInAbsoluteCoordinate="852.6712786705924 753.0941141122637 853.4717507434417 759.0404780820008 860.9999999999999 755.0"/>
      </csml:targetArrow>
     </csml:graphics>
    </csml:connector>
    <csml:connector label="c26" name="c26" type="process" from="p12" to="e13" linestyle="straight" supportpath="true">
     <csml:comment><![CDATA[]]>
     </csml:comment>
     <csml:firing type="Double" value="0" connectorFiringStyle="threshold"/>
     <csml:kinetic/>
     <csml:graphics>
      <csml:figure>
       <csml:processConnector name="default" points="872.0 760.0 858.7385542983587 903.0341643534168"/>
      </csml:figure>
      <csml:targetArrow>
       <csml:processConnectorArrow points="0.0 0.0 0.0 6.0 8.0 3.0" pointsInAbsoluteCoordinate="861.7257426658274 903.3111222153013 855.75136593089 902.7572064915323 858.0 911.0"/>
      </csml:targetArrow>
     </csml:graphics>
    </csml:connector>
   </csml:function>
   <csml:biological>
    <csml:effectList/>
   </csml:biological>
   <csml:logging value="true"/>
   <csml:graphics>
    <csml:figure>
     <csml:continuousProcess name="default" location="861.0354557972037 748.587628865979" outlineWidth="0.0"/>
    </csml:figure>
   </csml:graphics>
  </csml:process>
  <csml:process label="p13" name="p13" type="continuous" csoclass="ProcessBiological" relationType="Type 0" edgeScore="1.0" bioprocess="ME_Dissociation">
   <csml:comment><![CDATA[The release of CoA from acetylcoA]]>
   </csml:comment>
   <csml:simulationCondition>
    <csml:priority value="0"/>
    <csml:firing type="Boolean" firingStyle="and">
     <csml:script><![CDATA[m48]]>
     </csml:script>
    </csml:firing>
    <csml:delay type="Long" value="0.0" delayStyle="nodelay"/>
    <csml:calc calcStyle="speed"/>
    <csml:kinetic type="Double" kineticStyle="custom">
     <csml:parameter name="custom" value="(m1*m19)/1000"/>
    </csml:kinetic>
   </csml:simulationCondition>
   <csml:function>
    <csml:connector label="c33" name="c33" type="process" from="e1" to="p13" linestyle="straight" supportpath="true">
     <csml:comment><![CDATA[]]>
     </csml:comment>
     <csml:firing type="Double" value="2" connectorFiringStyle="threshold"/>
     <csml:kinetic/>
     <csml:graphics>
      <csml:figure>
       <csml:processConnector name="default" points="860.0 448.0 766.6375843687799 630.8748347415651"/>
      </csml:figure>
      <csml:targetArrow>
       <csml:processConnectorArrow points="0.0 0.0 0.0 6.0 8.0 3.0" pointsInAbsoluteCoordinate="769.309521340693 632.2389288798576 763.9656473968668 629.5107406032726 763.0 638.0"/>
      </csml:targetArrow>
     </csml:graphics>
    </csml:connector>
    <csml:connector label="c76" name="c76" type="association" from="e12" to="p13" linestyle="straight" supportpath="true">
     <csml:comment><![CDATA[]]>
     </csml:comment>
     <csml:firing type="Double" value="0" connectorFiringStyle="threshold"/>
     <csml:kinetic/>
     <csml:graphics>
      <csml:figure>
       <csml:associationConnector name="default" points="444.0 807.0 742.8916456533382 652.6703267541587"/>
      </csml:figure>
      <csml:targetArrow>
       <csml:associationConnectorArrow points="0.0 0.0 0.0 6.0 8.0 3.0" pointsInAbsoluteCoordinate="741.5152731205286 650.0046938741606 744.2680181861476 655.335959634157 750.0 649.0"/>
      </csml:targetArrow>
     </csml:graphics>
    </csml:connector>
    <csml:connector label="c36" name="c36" type="process" from="p13" to="e37" linestyle="straight" supportpath="true">
     <csml:comment><![CDATA[]]>
     </csml:comment>
     <csml:firing type="Double" value="0" connectorFiringStyle="threshold"/>
     <csml:kinetic/>
     <csml:graphics>
      <csml:figure>
       <csml:processConnector name="default" points="771.0 642.0 997.0880138499373 608.183416731847"/>
      </csml:figure>
      <csml:targetArrow>
       <csml:processConnectorArrow points="0.0 0.0 0.0 6.0 8.0 3.0" pointsInAbsoluteCoordinate="996.6442325754947 605.2164219255735 997.53179512438 611.1504115381206 1005.0 607.0"/>
      </csml:targetArrow>
     </csml:graphics>
    </csml:connector>
   </csml:function>
   <csml:biological>
    <csml:effectList/>
   </csml:biological>
   <csml:graphics>
    <csml:figure>
     <csml:continuousProcess name="default" location="749.5691780821917 638.0" outlineWidth="0.0"/>
    </csml:figure>
   </csml:graphics>
  </csml:process>
  <csml:process label="p36" name="p36" type="continuous" csoclass="ProcessBiological" relationType="Type 0" edgeScore="1.0" bioprocess="ME_Dissociation">
   <csml:comment><![CDATA[the release of the enzyme in its original state from the intermediate complex (E*Acetyl)]]>
   </csml:comment>
   <csml:simulationCondition>
    <csml:priority value="0"/>
    <csml:firing type="Boolean" firingStyle="and">
     <csml:script><![CDATA[m48]]>
     </csml:script>
    </csml:firing>
    <csml:delay type="Long" value="0.0" delayStyle="nodelay"/>
    <csml:calc calcStyle="speed"/>
    <csml:kinetic type="Double" kineticStyle="custom">
     <csml:parameter name="custom" value="m2/100"/>
    </csml:kinetic>
   </csml:simulationCondition>
   <csml:function>
    <csml:connector label="c66" name="c66" type="association" from="e2" to="p36" linestyle="straight" supportpath="true">
     <csml:comment><![CDATA[]]>
     </csml:comment>
     <csml:firing type="Double" value="0" connectorFiringStyle="threshold"/>
     <csml:kinetic/>
     <csml:graphics>
      <csml:figure>
       <csml:associationConnector name="default" points="563.0 577.0 513.9223518172148 583.8880909730225"/>
      </csml:figure>
      <csml:targetArrow>
       <csml:associationConnectorArrow points="0.0 0.0 0.0 6.0 8.0 3.0" pointsInAbsoluteCoordinate="514.3393177023314 586.858972904478 513.5053859320983 580.9172090415669 506.0000000000001 585.0"/>
      </csml:targetArrow>
     </csml:graphics>
    </csml:connector>
    <csml:connector label="c68" name="c68" type="process" from="p36" to="e18" linestyle="straight" supportpath="true">
     <csml:comment><![CDATA[]]>
     </csml:comment>
     <csml:firing type="Double" value="0" connectorFiringStyle="threshold"/>
     <csml:kinetic/>
     <csml:graphics>
      <csml:figure>
       <csml:processConnector name="default" points="493.0 581.0 442.8011913178791 488.0392431812575"/>
      </csml:figure>
      <csml:targetArrow>
       <csml:processConnectorArrow points="0.0 0.0 0.0 6.0 8.0 3.0" pointsInAbsoluteCoordinate="440.1614751249075 489.46468992546215 445.44090751085065 486.6137964370528 439.0 480.99999999999994"/>
      </csml:targetArrow>
     </csml:graphics>
    </csml:connector>
   </csml:function>
   <csml:biological>
    <csml:effectList/>
   </csml:biological>
   <csml:graphics>
    <csml:figure>
     <csml:continuousProcess name="default" location="485.49383561643845 580.8" outlineWidth="0.0"/>
    </csml:figure>
   </csml:graphics>
  </csml:process>
  <csml:process label="p37" name="p37" type="continuous" csoclass="ProcessBiological" relationType="Type 0" edgeScore="1.0" bioprocess="ME_Translation">
   <csml:comment><![CDATA[]]>
   </csml:comment>
   <csml:simulationCondition>
    <csml:priority value="0"/>
    <csml:firing type="Boolean" firingStyle="and">
     <csml:script><![CDATA[m48]]>
     </csml:script>
    </csml:firing>
    <csml:delay type="Long" value="0.0" delayStyle="nodelay"/>
    <csml:calc calcStyle="speed"/>
    <csml:kinetic type="Double" value="10" kineticStyle="custom">
     <csml:parameter name="custom" value="10"/>
    </csml:kinetic>
   </csml:simulationCondition>
   <csml:function>
    <csml:connector label="c70" name="c70" type="process" from="p37" to="e1" linestyle="straight" supportpath="true">
     <csml:comment><![CDATA[]]>
     </csml:comment>
     <csml:firing type="Double" value="0" connectorFiringStyle="threshold"/>
     <csml:kinetic/>
     <csml:graphics>
      <csml:figure>
       <csml:processConnector name="default" points="992.0 433.0 882.9927048552244 437.6584314164434"/>
      </csml:figure>
      <csml:targetArrow>
       <csml:processConnectorArrow points="0.0 0.0 0.0 6.0 8.0 3.0" pointsInAbsoluteCoordinate="883.120793074058 440.65569573715254 882.8646166363906 434.66116709573424 875.0 438.0"/>
      </csml:targetArrow>
     </csml:graphics>
    </csml:connector>
   </csml:function>
   <csml:biological>
    <csml:effectList/>
   </csml:biological>
   <csml:graphics>
    <csml:figure>
     <csml:continuousProcess name="default" location="991.9360730593608 427.4166666666667" outlineWidth="0.0"/>
    </csml:figure>
   </csml:graphics>
  </csml:process>
  <csml:process label="p15" name="p15" type="continuous" relationType="Type 0" edgeScore="1.0">
   <csml:comment><![CDATA[]]>
   </csml:comment>
   <csml:simulationCondition>
    <csml:priority value="0"/>
    <csml:firing type="Boolean" firingStyle="and">
     <csml:script><![CDATA[m48]]>
     </csml:script>
    </csml:firing>
    <csml:delay type="Long" value="0.0" delayStyle="nodelay"/>
    <csml:calc calcStyle="speed"/>
    <csml:kinetic type="Double" kineticStyle="custom">
     <csml:parameter name="custom" value="(m3)/10"/>
    </csml:kinetic>
   </csml:simulationCondition>
   <csml:function>
    <csml:connector label="c6" name="c6" type="process" from="e3" to="p15" linestyle="straight" supportpath="true">
     <csml:comment><![CDATA[]]>
     </csml:comment>
     <csml:firing type="Double" value="0" connectorFiringStyle="threshold"/>
     <csml:kinetic/>
     <csml:graphics>
      <csml:figure>
       <csml:processConnector name="default" points="574.0 782.0 574.0 851.0"/>
      </csml:figure>
      <csml:targetArrow>
       <csml:processConnectorArrow points="0.0 0.0 0.0 6.0 8.0 3.0" pointsInAbsoluteCoordinate="577.0 851.0 571.0 851.0 574.0 859.0"/>
      </csml:targetArrow>
     </csml:graphics>
    </csml:connector>
    <csml:connector label="c45" name="c45" type="process" from="p15" to="e4" linestyle="straight" supportpath="true">
     <csml:comment><![CDATA[]]>
     </csml:comment>
     <csml:firing type="Double" value="0" connectorFiringStyle="threshold"/>
     <csml:kinetic/>
     <csml:graphics>
      <csml:figure>
       <csml:processConnector name="default" points="574.0 870.0 575.6925350231903 914.0059106029495"/>
      </csml:figure>
      <csml:targetArrow>
       <csml:processConnectorArrow points="0.0 0.0 0.0 6.0 8.0 3.0" pointsInAbsoluteCoordinate="578.6903185470843 913.8906112366459 572.6947514992964 914.1212099692531 576.0 922.0"/>
      </csml:targetArrow>
     </csml:graphics>
    </csml:connector>
   </csml:function>
   <csml:biological>
    <csml:effectList/>
   </csml:biological>
   <csml:graphics>
    <csml:figure>
     <csml:continuousProcess name="default" location="566.9651969178083 858.8" size="13.448630136986301 11.0" outlineWidth="0.0"/>
    </csml:figure>
   </csml:graphics>
  </csml:process>
  <csml:process label="p34" name="p34" type="continuous" csoclass="ProcessBiological" relationType="Type 0" edgeScore="1.0" bioprocess="ME_Acetylation">
   <csml:comment><![CDATA[the joining of the second AcetylcoA to the intermediate (E*Acetyl) to finally produce AcetoacetylcoA]]>
   </csml:comment>
   <csml:simulationCondition>
    <csml:priority value="0"/>
    <csml:firing type="Boolean" firingStyle="and">
     <csml:script><![CDATA[m48]]>
     </csml:script>
    </csml:firing>
    <csml:delay type="Long" value="0.0" delayStyle="nodelay"/>
    <csml:calc calcStyle="speed"/>
    <csml:kinetic type="Double" kineticStyle="custom">
     <csml:parameter name="custom" value="m1/1000"/>
    </csml:kinetic>
   </csml:simulationCondition>
   <csml:function>
    <csml:connector label="c25" name="c25" type="process" from="e1" to="p34" linestyle="straight" supportpath="true">
     <csml:comment><![CDATA[]]>
     </csml:comment>
     <csml:firing type="Double" value="0" connectorFiringStyle="threshold"/>
     <csml:kinetic/>
     <csml:graphics>
      <csml:figure>
       <csml:processConnector name="default" points="856.0 444.0 687.5802436709348 560.4502315189536"/>
      </csml:figure>
      <csml:targetArrow>
       <csml:processConnectorArrow points="0.0 0.0 0.0 6.0 8.0 3.0" pointsInAbsoluteCoordinate="689.2864068513272 562.9178228955542 685.8740804905425 557.9826401423531 681.0000000000001 565.0"/>
      </csml:targetArrow>
     </csml:graphics>
    </csml:connector>
    <csml:connector label="c46" name="c46" type="process" from="p34" to="e3" linestyle="straight" supportpath="true">
     <csml:comment><![CDATA[]]>
     </csml:comment>
     <csml:firing type="Double" value="0" connectorFiringStyle="threshold"/>
     <csml:kinetic/>
     <csml:graphics>
      <csml:figure>
       <csml:processConnector name="default" points="670.0 576.0 582.5157597004006 754.8139417112691"/>
      </csml:figure>
      <csml:targetArrow>
       <csml:processConnectorArrow points="0.0 0.0 0.0 6.0 8.0 3.0" pointsInAbsoluteCoordinate="585.2105315586747 756.1323515989193 579.8209878421264 753.4955318236188 579.0 762.0"/>
      </csml:targetArrow>
     </csml:graphics>
    </csml:connector>
   </csml:function>
   <csml:biological>
    <csml:effectList/>
   </csml:biological>
   <csml:graphics>
    <csml:figure>
     <csml:continuousProcess name="default" location="661.2020547945206 565.0" outlineWidth="0.0"/>
    </csml:figure>
   </csml:graphics>
  </csml:process>
  <csml:process label="p11" name="p11" type="continuous" csoclass="ProcessBiological" relationType="Type 0" edgeScore="1.0" bioprocess="ME_Translation">
   <csml:comment><![CDATA[]]>
   </csml:comment>
   <csml:simulationCondition>
    <csml:priority value="0"/>
    <csml:firing type="Boolean" firingStyle="and">
     <csml:script><![CDATA[m58]]>
     </csml:script>
    </csml:firing>
    <csml:delay type="Long" value="0.0" delayStyle="nodelay"/>
    <csml:calc calcStyle="speed"/>
    <csml:kinetic type="Double" value="10" kineticStyle="custom">
     <csml:parameter name="custom" value="10"/>
    </csml:kinetic>
   </csml:simulationCondition>
   <csml:function>
    <csml:connector label="c111" name="c111" type="process" from="p11" to="e47" linestyle="straight" supportpath="true">
     <csml:comment><![CDATA[]]>
     </csml:comment>
     <csml:firing type="Double" value="0" connectorFiringStyle="threshold"/>
     <csml:kinetic/>
     <csml:graphics>
      <csml:figure>
       <csml:processConnector name="default" points="2274.0 1685.0 2204.0 1685.0"/>
      </csml:figure>
      <csml:targetArrow>
       <csml:processConnectorArrow points="0.0 0.0 0.0 6.0 8.0 3.0" pointsInAbsoluteCoordinate="2204.0 1688.0 2204.0 1682.0 2196.0 1685.0"/>
      </csml:targetArrow>
     </csml:graphics>
    </csml:connector>
   </csml:function>
   <csml:biological>
    <csml:effectList/>
   </csml:biological>
   <csml:logging value="true"/>
   <csml:graphics>
    <csml:figure>
     <csml:continuousProcess name="default" location="2273.8 1679.6298042704625" outlineWidth="0.0"/>
    </csml:figure>
   </csml:graphics>
  </csml:process>
  <csml:process label="p33" name="p33" type="continuous" csoclass="ProcessBiological" relationType="Type 0" edgeScore="1.0" bioprocess="ME_Translation">
   <csml:comment><![CDATA[]]>
   </csml:comment>
   <csml:simulationCondition>
    <csml:priority value="0"/>
    <csml:firing type="Boolean" firingStyle="and">
     <csml:script><![CDATA[m58]]>
     </csml:script>
    </csml:firing>
    <csml:delay type="Long" value="0.0" delayStyle="nodelay"/>
    <csml:calc calcStyle="speed"/>
    <csml:kinetic type="Double" value="10" kineticStyle="custom">
     <csml:parameter name="custom" value="10"/>
    </csml:kinetic>
   </csml:simulationCondition>
   <csml:function>
    <csml:connector label="c87" name="c87" type="process" from="p33" to="e55" linestyle="straight" supportpath="true">
     <csml:comment><![CDATA[]]>
     </csml:comment>
     <csml:firing type="Double" value="0" connectorFiringStyle="threshold"/>
     <csml:kinetic/>
     <csml:graphics>
      <csml:figure>
       <csml:processConnector name="default" points="2664.0 553.0 2664.0 610.0"/>
      </csml:figure>
      <csml:targetArrow>
       <csml:processConnectorArrow points="0.0 0.0 0.0 6.0 8.0 3.0" pointsInAbsoluteCoordinate="2667.0 610.0 2661.0 610.0 2664.0 618.0"/>
      </csml:targetArrow>
     </csml:graphics>
    </csml:connector>
   </csml:function>
   <csml:biological>
    <csml:effectList/>
   </csml:biological>
   <csml:logging value="true"/>
   <csml:graphics>
    <csml:figure>
     <csml:continuousProcess name="default" location="2653.3 542.4000000000001" outlineWidth="0.0"/>
    </csml:figure>
   </csml:graphics>
  </csml:process>
  <csml:process label="p35" name="p35" type="continuous" csoclass="ProcessBiological" relationType="Type 0" edgeScore="1.0" bioprocess="ME_UnknownDegradation">
   <csml:comment><![CDATA[]]>
   </csml:comment>
   <csml:simulationCondition>
    <csml:priority value="0"/>
    <csml:firing type="Boolean" firingStyle="and">
     <csml:script><![CDATA[m58]]>
     </csml:script>
    </csml:firing>
    <csml:delay type="Long" value="0.0" delayStyle="nodelay"/>
    <csml:calc calcStyle="speed"/>
    <csml:kinetic type="Double" kineticStyle="custom">
     <csml:parameter name="custom" value="m34 / 10"/>
    </csml:kinetic>
   </csml:simulationCondition>
   <csml:function>
    <csml:connector label="c127" name="c127" type="process" from="e34" to="p35" linestyle="straight" supportpath="true">
     <csml:comment><![CDATA[]]>
     </csml:comment>
     <csml:firing type="Double" value="0" connectorFiringStyle="threshold"/>
     <csml:kinetic/>
     <csml:graphics>
      <csml:figure>
       <csml:processConnector name="default" points="2738.0 1142.0 2748.50310313688 1197.1412914686202"/>
      </csml:figure>
      <csml:targetArrow>
       <csml:processConnectorArrow points="0.0 0.0 0.0 6.0 8.0 3.0" pointsInAbsoluteCoordinate="2751.4501188361473 1196.5799551449502 2745.5560874376124 1197.70262779229 2750.0 1205.0"/>
      </csml:targetArrow>
     </csml:graphics>
    </csml:connector>
   </csml:function>
   <csml:biological>
    <csml:effectList/>
   </csml:biological>
   <csml:logging value="true"/>
   <csml:graphics>
    <csml:figure>
     <csml:continuousProcess name="default" location="2740.8 1205.2" outlineWidth="0.0"/>
    </csml:figure>
   </csml:graphics>
  </csml:process>
  <csml:process label="p41" name="p41" type="continuous" csoclass="ProcessBiological" relationType="Type 0" edgeScore="1.0" bioprocess="ME_UnknownDegradation">
   <csml:comment><![CDATA[]]>
   </csml:comment>
   <csml:simulationCondition>
    <csml:priority value="0"/>
    <csml:firing type="Boolean" firingStyle="and">
     <csml:script><![CDATA[m58]]>
     </csml:script>
    </csml:firing>
    <csml:delay type="Long" value="0.0" delayStyle="nodelay"/>
    <csml:calc calcStyle="speed"/>
    <csml:kinetic type="Double" kineticStyle="custom">
     <csml:parameter name="custom" value="m31 / 10"/>
    </csml:kinetic>
   </csml:simulationCondition>
   <csml:function>
    <csml:connector label="c79" name="c79" type="process" from="e31" to="p41" linestyle="straight" supportpath="true">
     <csml:comment><![CDATA[]]>
     </csml:comment>
     <csml:firing type="Double" value="0" connectorFiringStyle="threshold"/>
     <csml:kinetic/>
     <csml:graphics>
      <csml:figure>
       <csml:processConnector name="default" points="2366.0 856.0 2314.0 856.0"/>
      </csml:figure>
      <csml:targetArrow>
       <csml:processConnectorArrow points="0.0 0.0 0.0 6.0 8.0 3.0" pointsInAbsoluteCoordinate="2314.0 859.0 2314.0 853.0 2306.0 856.0"/>
      </csml:targetArrow>
     </csml:graphics>
    </csml:connector>
   </csml:function>
   <csml:biological>
    <csml:effectList/>
   </csml:biological>
   <csml:logging value="true"/>
   <csml:graphics>
    <csml:figure>
     <csml:continuousProcess name="default" location="2285.4 850.8" outlineWidth="0.0"/>
    </csml:figure>
   </csml:graphics>
  </csml:process>
  <csml:process label="p42" name="p42" type="continuous" csoclass="ProcessBiological" relationType="Type 0" edgeScore="1.0" bioprocess="ME_Translation">
   <csml:comment><![CDATA[]]>
   </csml:comment>
   <csml:simulationCondition>
    <csml:priority value="0"/>
    <csml:firing type="Boolean" firingStyle="and">
     <csml:script><![CDATA[m58]]>
     </csml:script>
    </csml:firing>
    <csml:delay type="Long" value="0.0" delayStyle="nodelay"/>
    <csml:calc calcStyle="speed"/>
    <csml:kinetic type="Double" value="10" kineticStyle="custom">
     <csml:parameter name="custom" value="10"/>
    </csml:kinetic>
   </csml:simulationCondition>
   <csml:function>
    <csml:connector label="c84" name="c84" type="process" from="p42" to="e26" linestyle="straight" supportpath="true">
     <csml:comment><![CDATA[]]>
     </csml:comment>
     <csml:firing type="Double" value="0" connectorFiringStyle="threshold"/>
     <csml:kinetic/>
     <csml:graphics>
      <csml:figure>
       <csml:processConnector name="default" points="2666.0 1523.0 2650.5726594108633 1477.5750527097637"/>
      </csml:figure>
      <csml:targetArrow>
       <csml:processConnectorArrow points="0.0 0.0 0.0 6.0 8.0 3.0" pointsInAbsoluteCoordinate="2647.732014644702 1478.5397999888373 2653.4133041770247 1476.61030543069 2648.0 1470.0"/>
      </csml:targetArrow>
     </csml:graphics>
    </csml:connector>
   </csml:function>
   <csml:biological>
    <csml:effectList/>
   </csml:biological>
   <csml:logging value="true"/>
   <csml:graphics>
    <csml:figure>
     <csml:continuousProcess name="default" location="2657.4 1522.6" outlineWidth="0.0"/>
    </csml:figure>
   </csml:graphics>
  </csml:process>
  <csml:process label="p67" name="p67" type="continuous" csoclass="ProcessBiological" relationType="Type 0" edgeScore="1.0" bioprocess="ME_Dissociation">
   <csml:comment><![CDATA[]]>
   </csml:comment>
   <csml:simulationCondition>
    <csml:priority value="0"/>
    <csml:firing type="Boolean" firingStyle="and">
     <csml:script><![CDATA[m58]]>
     </csml:script>
    </csml:firing>
    <csml:delay type="Long" value="0.0" delayStyle="nodelay"/>
    <csml:calc calcStyle="speed"/>
    <csml:kinetic type="Double" kineticStyle="custom">
     <csml:parameter name="custom" value="m43/1000"/>
    </csml:kinetic>
   </csml:simulationCondition>
   <csml:function>
    <csml:connector label="c102" name="c102" type="process" from="e52" to="p67" linestyle="straight" supportpath="true">
     <csml:comment><![CDATA[]]>
     </csml:comment>
     <csml:firing type="Double" value="0" connectorFiringStyle="threshold"/>
     <csml:kinetic/>
     <csml:graphics>
      <csml:figure>
       <csml:processConnector name="default" points="2474.0 1575.0 2577.0029202410174 1577.7838627092167"/>
      </csml:figure>
      <csml:targetArrow>
       <csml:processConnectorArrow points="0.0 0.0 0.0 6.0 8.0 3.0" pointsInAbsoluteCoordinate="2577.083971725061 1574.784957799598 2576.9218687569737 1580.7827676188351 2585.0 1578.0"/>
      </csml:targetArrow>
     </csml:graphics>
    </csml:connector>
    <csml:connector label="c117" name="c117" type="association" from="e26" to="p67" linestyle="straight" supportpath="true">
     <csml:comment><![CDATA[]]>
     </csml:comment>
     <csml:firing type="Double" value="0" connectorFiringStyle="threshold"/>
     <csml:kinetic/>
     <csml:graphics>
      <csml:figure>
       <csml:associationConnector name="default" points="2641.0 1469.0 2601.0567213159393 1565.6069996079614"/>
      </csml:figure>
      <csml:targetArrow>
       <csml:associationConnectorArrow points="0.0 0.0 0.0 6.0 8.0 3.0" pointsInAbsoluteCoordinate="2603.8290964629537 1566.7532701014386 2598.2843461689245 1564.4607291144844 2598.0 1573.0"/>
      </csml:targetArrow>
     </csml:graphics>
    </csml:connector>
    <csml:connector label="c124" name="c124" type="process" from="p67" to="e49" linestyle="straight" supportpath="true">
     <csml:comment><![CDATA[]]>
     </csml:comment>
     <csml:firing type="Double" value="0" connectorFiringStyle="threshold"/>
     <csml:kinetic/>
     <csml:graphics>
      <csml:figure>
       <csml:processConnector name="default" points="2596.0 1584.0 2589.715074917485 1654.0320223480244"/>
      </csml:figure>
      <csml:targetArrow>
       <csml:processConnectorArrow points="0.0 0.0 0.0 6.0 8.0 3.0" pointsInAbsoluteCoordinate="2592.7030665369757 1654.3001754420814 2586.727083297994 1653.7638692539676 2589.0 1662.0000000000002"/>
      </csml:targetArrow>
     </csml:graphics>
    </csml:connector>
   </csml:function>
   <csml:biological>
    <csml:effectList/>
   </csml:biological>
   <csml:graphics>
    <csml:figure>
     <csml:continuousProcess name="default" location="2585.0 1572.8" outlineWidth="0.0"/>
    </csml:figure>
   </csml:graphics>
  </csml:process>
  <csml:process label="p52" name="p52" type="continuous" csoclass="ProcessBiological" relationType="Type 0" edgeScore="1.0" bioprocess="ME_UnknownProduction">
   <csml:comment><![CDATA[]]>
   </csml:comment>
   <csml:simulationCondition>
    <csml:priority value="0"/>
    <csml:firing type="Boolean" firingStyle="and">
     <csml:script><![CDATA[m58]]>
     </csml:script>
    </csml:firing>
    <csml:delay type="Long" value="0.0" delayStyle="nodelay"/>
    <csml:calc calcStyle="speed"/>
    <csml:kinetic type="Double" kineticStyle="custom">
     <csml:parameter name="custom" value="(m34*m38*0.001)"/>
    </csml:kinetic>
   </csml:simulationCondition>
   <csml:function>
    <csml:connector label="c106" name="c106" type="process" from="e45" to="p52" linestyle="straight" supportpath="true">
     <csml:comment><![CDATA[]]>
     </csml:comment>
     <csml:firing type="Double" value="0" connectorFiringStyle="threshold"/>
     <csml:kinetic/>
     <csml:graphics>
      <csml:figure>
       <csml:processConnector name="default" points="2473.0 1215.0 2620.0003966876593 1127.9436675589811 2663.7258168184485 1058.7624964421834"/>
      </csml:figure>
      <csml:targetArrow>
       <csml:processConnectorArrow points="0.0 0.0 0.0 6.0 8.0 3.0" pointsInAbsoluteCoordinate="2661.1898806526297 1057.1596777491018 2666.2617529842673 1060.3653151352653 2667.9999999999995 1052.0"/>
      </csml:targetArrow>
     </csml:graphics>
    </csml:connector>
    <csml:connector label="c95" name="c95" type="association" from="e34" to="p52" linestyle="straight" supportpath="true">
     <csml:comment><![CDATA[]]>
     </csml:comment>
     <csml:firing type="Double" value="3" connectorFiringStyle="threshold"/>
     <csml:kinetic/>
     <csml:graphics>
      <csml:figure>
       <csml:associationConnector name="default" points="2730.0 1123.0 2679.8991819352837 1058.3243984982755"/>
      </csml:figure>
      <csml:targetArrow>
       <csml:associationConnectorArrow points="0.0 0.0 0.0 6.0 8.0 3.0" pointsInAbsoluteCoordinate="2677.5275324984304 1060.161591724007 2682.270831372137 1056.487205272544 2675.0 1052.0"/>
      </csml:targetArrow>
     </csml:graphics>
    </csml:connector>
    <csml:connector label="c103" name="c103" type="process" from="p52" to="e51" linestyle="straight" supportpath="true">
     <csml:comment><![CDATA[]]>
     </csml:comment>
     <csml:firing type="Double" value="0" connectorFiringStyle="threshold"/>
     <csml:kinetic/>
     <csml:graphics>
      <csml:figure>
       <csml:processConnector name="default" points="2670.0 1041.0 2662.8374782761443 972.9560436233712"/>
      </csml:figure>
      <csml:targetArrow>
       <csml:processConnectorArrow points="0.0 0.0 0.0 6.0 8.0 3.0" pointsInAbsoluteCoordinate="2659.8539619173803 973.2700979769254 2665.820994634909 972.6419892698171 2662.0 965.0"/>
      </csml:targetArrow>
     </csml:graphics>
    </csml:connector>
   </csml:function>
   <csml:biological>
    <csml:effectList/>
   </csml:biological>
   <csml:logging value="true"/>
   <csml:graphics>
    <csml:figure>
     <csml:continuousProcess name="default" location="2660.7599999999998 1041.4799999999998" outlineWidth="0.0"/>
    </csml:figure>
   </csml:graphics>
  </csml:process>
  <csml:process label="p44" name="p44" type="continuous" csoclass="ProcessBiological" relationType="Type 0" edgeScore="1.0" bioprocess="ME_Translation">
   <csml:comment><![CDATA[]]>
   </csml:comment>
   <csml:simulationCondition>
    <csml:priority value="0"/>
    <csml:firing type="Boolean" firingStyle="and">
     <csml:script><![CDATA[m58]]>
     </csml:script>
    </csml:firing>
    <csml:delay type="Long" value="0.0" delayStyle="nodelay"/>
    <csml:calc calcStyle="speed"/>
    <csml:kinetic type="Double" value="10" kineticStyle="custom">
     <csml:parameter name="custom" value="10"/>
    </csml:kinetic>
   </csml:simulationCondition>
   <csml:function>
    <csml:connector label="c140" name="c140" type="process" from="p44" to="e54" linestyle="straight" supportpath="true">
     <csml:comment><![CDATA[]]>
     </csml:comment>
     <csml:firing type="Double" value="0" connectorFiringStyle="threshold"/>
     <csml:kinetic/>
     <csml:graphics>
      <csml:figure>
       <csml:processConnector name="default" points="1611.0 1430.0 1673.0 1430.0"/>
      </csml:figure>
      <csml:targetArrow>
       <csml:processConnectorArrow points="0.0 0.0 0.0 6.0 8.0 3.0" pointsInAbsoluteCoordinate="1673.0 1427.0 1673.0 1433.0 1681.0 1430.0"/>
      </csml:targetArrow>
     </csml:graphics>
    </csml:connector>
   </csml:function>
   <csml:biological>
    <csml:effectList/>
   </csml:biological>
   <csml:logging value="true"/>
   <csml:graphics>
    <csml:figure>
     <csml:continuousProcess name="default" location="1589.8000000000002 1424.95" outlineWidth="0.0"/>
    </csml:figure>
   </csml:graphics>
  </csml:process>
  <csml:process label="p45" name="p45" type="continuous" csoclass="ProcessBiological" relationType="Type 0" edgeScore="1.0" bioprocess="ME_UnknownDegradation">
   <csml:comment><![CDATA[]]>
   </csml:comment>
   <csml:simulationCondition>
    <csml:priority value="0"/>
    <csml:firing type="Boolean" firingStyle="and">
     <csml:script><![CDATA[m58]]>
     </csml:script>
    </csml:firing>
    <csml:delay type="Long" value="0.0" delayStyle="nodelay"/>
    <csml:calc calcStyle="speed"/>
    <csml:kinetic type="Double" kineticStyle="custom">
     <csml:parameter name="custom" value="m17 / 10"/>
    </csml:kinetic>
   </csml:simulationCondition>
   <csml:function>
    <csml:connector label="c118" name="c118" type="process" from="e17" to="p45" linestyle="straight" supportpath="true">
     <csml:comment><![CDATA[]]>
     </csml:comment>
     <csml:firing type="Double" value="0" connectorFiringStyle="threshold"/>
     <csml:kinetic/>
     <csml:graphics>
      <csml:figure>
       <csml:processConnector name="default" points="1708.0 498.0 1711.579529335018 566.0110573653399"/>
      </csml:figure>
      <csml:targetArrow>
       <csml:processConnectorArrow points="0.0 0.0 0.0 6.0 8.0 3.0" pointsInAbsoluteCoordinate="1714.5753828230154 565.8533808659715 1708.5836758470202 566.1687338647081 1712.0 573.9999999999999"/>
      </csml:targetArrow>
     </csml:graphics>
    </csml:connector>
   </csml:function>
   <csml:biological>
    <csml:effectList/>
   </csml:biological>
   <csml:logging value="true"/>
   <csml:graphics>
    <csml:figure>
     <csml:continuousProcess name="default" location="1701.0 574.2" outlineWidth="0.0"/>
    </csml:figure>
   </csml:graphics>
  </csml:process>
  <csml:process label="p46" name="p46" type="continuous" csoclass="ProcessBiological" relationType="Type 0" edgeScore="1.0" bioprocess="ME_Processing">
   <csml:comment><![CDATA[]]>
   </csml:comment>
   <csml:simulationCondition>
    <csml:priority value="0"/>
    <csml:firing type="Boolean" firingStyle="and">
     <csml:script><![CDATA[m58]]>
     </csml:script>
    </csml:firing>
    <csml:delay type="Long" value="0.0" delayStyle="nodelay"/>
    <csml:calc calcStyle="speed"/>
    <csml:kinetic type="Double" kineticStyle="custom">
     <csml:parameter name="custom" value="(m14 * m45) / 100"/>
    </csml:kinetic>
   </csml:simulationCondition>
   <csml:function>
    <csml:connector label="c29" name="c29" type="association" from="e53" to="p46" linestyle="straight" supportpath="true">
     <csml:comment><![CDATA[]]>
     </csml:comment>
     <csml:firing type="Double" value="0" connectorFiringStyle="threshold"/>
     <csml:kinetic/>
     <csml:graphics>
      <csml:figure>
       <csml:associationConnector name="default" points="1703.0 759.0 1850.8520964488102 934.8763500240749"/>
      </csml:figure>
      <csml:targetArrow>
       <csml:associationConnectorArrow points="0.0 0.0 0.0 6.0 8.0 3.0" pointsInAbsoluteCoordinate="1853.1484651897822 932.9458861923787 1848.5557277078383 936.806813855771 1856.0 941.0"/>
      </csml:targetArrow>
     </csml:graphics>
    </csml:connector>
    <csml:connector label="c86" name="c86" type="process" from="e16" to="p46" linestyle="straight" supportpath="true">
     <csml:comment><![CDATA[]]>
     </csml:comment>
     <csml:firing type="Double" value="0" connectorFiringStyle="threshold"/>
     <csml:kinetic/>
     <csml:graphics>
      <csml:figure>
       <csml:processConnector name="default" points="1861.0 870.0 1861.0 933.0"/>
      </csml:figure>
      <csml:targetArrow>
       <csml:processConnectorArrow points="0.0 0.0 0.0 6.0 8.0 3.0" pointsInAbsoluteCoordinate="1864.0 933.0 1858.0 933.0 1861.0 941.0"/>
      </csml:targetArrow>
     </csml:graphics>
    </csml:connector>
    <csml:connector label="c109" name="c109" type="process" from="p46" to="e14" linestyle="straight" supportpath="true">
     <csml:comment><![CDATA[]]>
     </csml:comment>
     <csml:firing type="Double" value="0" connectorFiringStyle="threshold"/>
     <csml:kinetic/>
     <csml:graphics>
      <csml:figure>
       <csml:processConnector name="default" points="1861.0 952.0 1861.0 1079.0"/>
      </csml:figure>
      <csml:targetArrow>
       <csml:processConnectorArrow points="0.0 0.0 0.0 6.0 8.0 3.0" pointsInAbsoluteCoordinate="1864.0 1079.0 1858.0 1079.0 1861.0 1087.0"/>
      </csml:targetArrow>
     </csml:graphics>
    </csml:connector>
   </csml:function>
   <csml:biological>
    <csml:effectList/>
   </csml:biological>
   <csml:graphics>
    <csml:figure>
     <csml:continuousProcess name="default" location="1850.1204568323606 941.3333333333333" outlineWidth="0.0"/>
    </csml:figure>
   </csml:graphics>
  </csml:process>
  <csml:process label="p59" name="p59" type="continuous" csoclass="ProcessBiological" relationType="Type 0" edgeScore="1.0" bioprocess="ME_UnknownDegradation">
   <csml:comment><![CDATA[]]>
   </csml:comment>
   <csml:simulationCondition>
    <csml:priority value="0"/>
    <csml:firing type="Boolean" firingStyle="and">
     <csml:script><![CDATA[m58]]>
     </csml:script>
    </csml:firing>
    <csml:delay type="Long" value="0.0" delayStyle="nodelay"/>
    <csml:calc calcStyle="speed"/>
    <csml:kinetic type="Double" kineticStyle="custom">
     <csml:parameter name="custom" value="CMP/10"/>
    </csml:kinetic>
   </csml:simulationCondition>
   <csml:function>
    <csml:connector label="c115" name="c115" type="process" from="e46" to="p59" linestyle="straight" supportpath="true">
     <csml:comment><![CDATA[]]>
     </csml:comment>
     <csml:firing type="Double" value="0" connectorFiringStyle="threshold"/>
     <csml:kinetic/>
     <csml:graphics>
      <csml:figure>
       <csml:processConnector name="default" points="1744.0 1689.0 1755.8429605958402 1731.2962878422866"/>
      </csml:figure>
      <csml:targetArrow>
       <csml:processConnectorArrow points="0.0 0.0 0.0 6.0 8.0 3.0" pointsInAbsoluteCoordinate="1758.7318526549827 1730.4873980657267 1752.9540685366976 1732.1051776188465 1758.0 1739.0"/>
      </csml:targetArrow>
     </csml:graphics>
    </csml:connector>
   </csml:function>
   <csml:biological>
    <csml:effectList/>
   </csml:biological>
   <csml:graphics>
    <csml:figure>
     <csml:continuousProcess name="default" location="1749.3400000000001 1738.84" outlineWidth="0.0"/>
    </csml:figure>
   </csml:graphics>
  </csml:process>
  <csml:process label="p55" name="p55" type="continuous" csoclass="ProcessBiological" relationType="Type 0" edgeScore="1.0" bioprocess="ME_UnknownDegradation">
   <csml:comment><![CDATA[]]>
   </csml:comment>
   <csml:simulationCondition>
    <csml:priority value="0"/>
    <csml:firing type="Boolean" firingStyle="and">
     <csml:script><![CDATA[m58]]>
     </csml:script>
    </csml:firing>
    <csml:delay type="Long" value="0.0" delayStyle="nodelay"/>
    <csml:calc calcStyle="speed"/>
    <csml:kinetic type="Double" kineticStyle="custom">
     <csml:parameter name="custom" value="m44 / 10"/>
    </csml:kinetic>
   </csml:simulationCondition>
   <csml:function>
    <csml:connector label="c131" name="c131" type="process" from="e50" to="p55" linestyle="straight" supportpath="true">
     <csml:comment><![CDATA[]]>
     </csml:comment>
     <csml:firing type="Double" value="0" connectorFiringStyle="threshold"/>
     <csml:kinetic/>
     <csml:graphics>
      <csml:figure>
       <csml:processConnector name="default" points="2644.0 1349.0 2646.6715101483833 1283.9932530560081"/>
      </csml:figure>
      <csml:targetArrow>
       <csml:processConnectorArrow points="0.0 0.0 0.0 6.0 8.0 3.0" pointsInAbsoluteCoordinate="2643.67404025238 1283.8700693616518 2649.6689800443864 1284.1164367503643 2647.0 1275.9999999999998"/>
      </csml:targetArrow>
     </csml:graphics>
    </csml:connector>
   </csml:function>
   <csml:biological>
    <csml:effectList/>
   </csml:biological>
   <csml:graphics>
    <csml:figure>
     <csml:continuousProcess name="default" location="2636.7 1264.5099999999998" outlineWidth="0.0"/>
    </csml:figure>
   </csml:graphics>
  </csml:process>
  <csml:process label="p47" name="p47" type="continuous" csoclass="ProcessBiological" relationType="Type 0" edgeScore="1.0" bioprocess="ME_Phosphorylation">
   <csml:comment><![CDATA[]]>
   </csml:comment>
   <csml:simulationCondition>
    <csml:priority value="0"/>
    <csml:firing type="Boolean" firingStyle="and">
     <csml:script><![CDATA[m58]]>
     </csml:script>
    </csml:firing>
    <csml:delay type="Long" value="0.0" delayStyle="nodelay"/>
    <csml:calc calcStyle="speed"/>
    <csml:kinetic type="Double" kineticStyle="custom">
     <csml:parameter name="custom" value="(m27 * m46) / 100"/>
    </csml:kinetic>
   </csml:simulationCondition>
   <csml:function>
    <csml:connector label="c85" name="c85" type="process" from="e27" to="p47" linestyle="straight" supportpath="true">
     <csml:comment><![CDATA[]]>
     </csml:comment>
     <csml:firing type="Double" value="0" connectorFiringStyle="threshold"/>
     <csml:kinetic/>
     <csml:graphics>
      <csml:figure>
       <csml:processConnector name="default" points="1861.0 1324.0 1861.0 1417.0"/>
      </csml:figure>
      <csml:targetArrow>
       <csml:processConnectorArrow points="0.0 0.0 0.0 6.0 8.0 3.0" pointsInAbsoluteCoordinate="1864.0 1417.0 1858.0 1417.0 1861.0 1425.0"/>
      </csml:targetArrow>
     </csml:graphics>
    </csml:connector>
    <csml:connector label="c110" name="c110" type="association" from="e54" to="p47" linestyle="straight" supportpath="true">
     <csml:comment><![CDATA[]]>
     </csml:comment>
     <csml:firing type="Double" value="0" connectorFiringStyle="threshold"/>
     <csml:kinetic/>
     <csml:graphics>
      <csml:figure>
       <csml:associationConnector name="default" points="1702.0 1430.0 1842.0001826087948 1430.945947179789"/>
      </csml:figure>
      <csml:targetArrow>
       <csml:associationConnectorArrow points="0.0 0.0 0.0 6.0 8.0 3.0" pointsInAbsoluteCoordinate="1842.020452416374 1427.9460156580872 1841.9799128012157 1433.945878701491 1850.0 1431.0"/>
      </csml:targetArrow>
     </csml:graphics>
    </csml:connector>
    <csml:connector label="c144" name="c144" type="process" from="p47" to="e44" linestyle="straight" supportpath="true">
     <csml:comment><![CDATA[]]>
     </csml:comment>
     <csml:firing type="Double" value="0" connectorFiringStyle="threshold"/>
     <csml:kinetic/>
     <csml:graphics>
      <csml:figure>
       <csml:processConnector name="default" points="1861.0 1436.0 1861.0 1553.0"/>
      </csml:figure>
      <csml:targetArrow>
       <csml:processConnectorArrow points="0.0 0.0 0.0 6.0 8.0 3.0" pointsInAbsoluteCoordinate="1864.0 1553.0 1858.0 1553.0 1861.0 1561.0"/>
      </csml:targetArrow>
     </csml:graphics>
    </csml:connector>
   </csml:function>
   <csml:biological>
    <csml:effectList/>
   </csml:biological>
   <csml:logging value="true"/>
   <csml:graphics>
    <csml:figure>
     <csml:continuousProcess name="default" location="1850.1204568323606 1425.45" outlineWidth="0.0"/>
    </csml:figure>
   </csml:graphics>
  </csml:process>
  <csml:process label="p48" name="p48" type="continuous" csoclass="ProcessBiological" relationType="Type 0" edgeScore="1.0" bioprocess="ME_UnknownProduction">
   <csml:comment><![CDATA[]]>
   </csml:comment>
   <csml:simulationCondition>
    <csml:priority value="0"/>
    <csml:firing type="Boolean" firingStyle="and">
     <csml:script><![CDATA[m58]]>
     </csml:script>
    </csml:firing>
    <csml:delay type="Long" value="0.0" delayStyle="nodelay"/>
    <csml:calc calcStyle="speed"/>
    <csml:kinetic type="Double" kineticStyle="custom">
     <csml:parameter name="custom" value="m40*m31*k1*0.001"/>
    </csml:kinetic>
   </csml:simulationCondition>
   <csml:function>
    <csml:connector label="c113" name="c113" type="process" from="e48" to="p48" linestyle="straight" supportpath="true">
     <csml:comment><![CDATA[]]>
     </csml:comment>
     <csml:firing type="Double" value="0" connectorFiringStyle="threshold"/>
     <csml:kinetic/>
     <csml:graphics>
      <csml:figure>
       <csml:processConnector name="default" points="2469.0 943.0 2503.4962446137624 872.1919189506982"/>
      </csml:figure>
      <csml:targetArrow>
       <csml:processConnectorArrow points="0.0 0.0 0.0 6.0 8.0 3.0" pointsInAbsoluteCoordinate="2500.799275007251 870.8780106808591 2506.1932142202745 873.5058272205373 2507.0 865.0"/>
      </csml:targetArrow>
     </csml:graphics>
    </csml:connector>
    <csml:connector label="c114" name="c114" type="association" from="e31" to="p48" linestyle="straight" supportpath="true">
     <csml:comment><![CDATA[]]>
     </csml:comment>
     <csml:firing type="Double" value="0" connectorFiringStyle="threshold"/>
     <csml:kinetic/>
     <csml:graphics>
      <csml:figure>
       <csml:associationConnector name="default" points="2387.0 856.0 2490.0051893299874 859.7118987145941"/>
      </csml:figure>
      <csml:targetArrow>
       <csml:associationConnectorArrow points="0.0 0.0 0.0 6.0 8.0 3.0" pointsInAbsoluteCoordinate="2490.1132273120147 856.7138447133394 2489.8971513479605 862.7099527158489 2498.0 860.0"/>
      </csml:targetArrow>
     </csml:graphics>
    </csml:connector>
    <csml:connector label="c88" name="c88" type="process" from="p48" to="e32" linestyle="straight" supportpath="true">
     <csml:comment><![CDATA[]]>
     </csml:comment>
     <csml:firing type="Double" value="0" connectorFiringStyle="threshold"/>
     <csml:kinetic/>
     <csml:graphics>
      <csml:figure>
       <csml:processConnector name="default" points="2509.0 854.0 2509.0 739.0"/>
      </csml:figure>
      <csml:targetArrow>
       <csml:processConnectorArrow points="0.0 0.0 0.0 6.0 8.0 3.0" pointsInAbsoluteCoordinate="2506.0 739.0 2512.0 739.0 2509.0 731.0"/>
      </csml:targetArrow>
     </csml:graphics>
    </csml:connector>
   </csml:function>
   <csml:biological>
    <csml:effectList/>
   </csml:biological>
   <csml:logging value="true"/>
   <csml:graphics>
    <csml:figure>
     <csml:continuousProcess name="default" location="2498.0 854.0" outlineWidth="0.0"/>
    </csml:figure>
   </csml:graphics>
  </csml:process>
  <csml:process label="p49" name="p49" type="continuous" csoclass="ProcessBiological" relationType="Type 0" edgeScore="1.0" bioprocess="ME_Translation">
   <csml:comment><![CDATA[]]>
   </csml:comment>
   <csml:simulationCondition>
    <csml:priority value="0"/>
    <csml:firing type="Boolean" firingStyle="and">
     <csml:script><![CDATA[m58]]>
     </csml:script>
    </csml:firing>
    <csml:delay type="Long" value="0.0" delayStyle="nodelay"/>
    <csml:calc calcStyle="speed"/>
    <csml:kinetic type="Double" value="10" kineticStyle="custom">
     <csml:parameter name="custom" value="10"/>
    </csml:kinetic>
   </csml:simulationCondition>
   <csml:function>
    <csml:connector label="c145" name="c145" type="process" from="p49" to="e17" linestyle="straight" supportpath="true">
     <csml:comment><![CDATA[]]>
     </csml:comment>
     <csml:firing type="Double" value="0" connectorFiringStyle="threshold"/>
     <csml:kinetic/>
     <csml:graphics>
      <csml:figure>
       <csml:processConnector name="default" points="1634.0 486.0 1690.0039033913033 487.75012198097824"/>
      </csml:figure>
      <csml:targetArrow>
       <csml:processConnectorArrow points="0.0 0.0 0.0 6.0 8.0 3.0" pointsInAbsoluteCoordinate="1690.0976076484365 484.751585752717 1689.9101991341702 490.74865820923947 1698.0 488.0"/>
      </csml:targetArrow>
     </csml:graphics>
    </csml:connector>
   </csml:function>
   <csml:biological>
    <csml:effectList/>
   </csml:biological>
   <csml:logging value="true"/>
   <csml:graphics>
    <csml:figure>
     <csml:continuousProcess name="default" location="1613.4 480.6" outlineWidth="0.0"/>
    </csml:figure>
   </csml:graphics>
  </csml:process>
  <csml:process label="p50" name="p50" type="continuous" csoclass="ProcessBiological" relationType="Type 0" edgeScore="1.0" bioprocess="ME_Translation">
   <csml:comment><![CDATA[]]>
   </csml:comment>
   <csml:simulationCondition>
    <csml:priority value="0"/>
    <csml:firing type="Boolean" firingStyle="and">
     <csml:script><![CDATA[m58]]>
     </csml:script>
    </csml:firing>
    <csml:delay type="Long" value="0.0" delayStyle="nodelay"/>
    <csml:calc calcStyle="speed"/>
    <csml:kinetic type="Double" value="10" kineticStyle="custom">
     <csml:parameter name="custom" value="10"/>
    </csml:kinetic>
   </csml:simulationCondition>
   <csml:function>
    <csml:connector label="c132" name="c132" type="process" from="p50" to="e31" linestyle="straight" supportpath="true">
     <csml:comment><![CDATA[]]>
     </csml:comment>
     <csml:firing type="Double" value="0" connectorFiringStyle="threshold"/>
     <csml:kinetic/>
     <csml:graphics>
      <csml:figure>
       <csml:processConnector name="default" points="2376.0 793.0 2376.846182286149 837.0014788797612"/>
      </csml:figure>
      <csml:targetArrow>
       <csml:processConnectorArrow points="0.0 0.0 0.0 6.0 8.0 3.0" pointsInAbsoluteCoordinate="2379.8456277062387 836.9437972370672 2373.8467368660595 837.0591605224553 2377.0 845.0"/>
      </csml:targetArrow>
     </csml:graphics>
    </csml:connector>
   </csml:function>
   <csml:biological>
    <csml:effectList/>
   </csml:biological>
   <csml:logging value="true"/>
   <csml:graphics>
    <csml:figure>
     <csml:continuousProcess name="default" location="2365.4 782.1999999999998" outlineWidth="0.0"/>
    </csml:figure>
   </csml:graphics>
  </csml:process>
  <csml:process label="p51" name="p51" type="continuous" csoclass="ProcessBiological" relationType="Type 0" edgeScore="1.0" bioprocess="ME_Translation">
   <csml:comment><![CDATA[]]>
   </csml:comment>
   <csml:simulationCondition>
    <csml:priority value="0"/>
    <csml:firing type="Boolean" firingStyle="and">
     <csml:script><![CDATA[m58]]>
     </csml:script>
    </csml:firing>
    <csml:delay type="Long" value="0.0" delayStyle="nodelay"/>
    <csml:calc calcStyle="speed"/>
    <csml:kinetic type="Double" value="10" kineticStyle="custom">
     <csml:parameter name="custom" value="10"/>
    </csml:kinetic>
   </csml:simulationCondition>
   <csml:function>
    <csml:connector label="c82" name="c82" type="process" from="p51" to="e53" linestyle="straight" supportpath="true">
     <csml:comment><![CDATA[]]>
     </csml:comment>
     <csml:firing type="Double" value="0" connectorFiringStyle="threshold"/>
     <csml:kinetic/>
     <csml:graphics>
      <csml:figure>
       <csml:processConnector name="default" points="1622.0 748.0 1678.0087746050413 750.6254113096113"/>
      </csml:figure>
      <csml:targetArrow>
       <csml:processConnectorArrow points="0.0 0.0 0.0 6.0 8.0 3.0" pointsInAbsoluteCoordinate="1678.149245363937 747.6287017865018 1677.8683038461456 753.6221208327208 1686.0 751.0"/>
      </csml:targetArrow>
     </csml:graphics>
    </csml:connector>
   </csml:function>
   <csml:biological>
    <csml:effectList/>
   </csml:biological>
   <csml:logging value="true"/>
   <csml:graphics>
    <csml:figure>
     <csml:continuousProcess name="default" location="1601.4 742.8" outlineWidth="0.0"/>
    </csml:figure>
   </csml:graphics>
  </csml:process>
  <csml:process label="p53" name="p53" type="continuous" csoclass="ProcessBiological" relationType="Type 0" edgeScore="1.0" bioprocess="ME_UnknownDegradation">
   <csml:comment><![CDATA[]]>
   </csml:comment>
   <csml:simulationCondition>
    <csml:priority value="0"/>
    <csml:firing type="Boolean" firingStyle="and">
     <csml:script><![CDATA[m58]]>
     </csml:script>
    </csml:firing>
    <csml:delay type="Long" value="0.0" delayStyle="nodelay"/>
    <csml:calc calcStyle="speed"/>
    <csml:kinetic type="Double" kineticStyle="custom">
     <csml:parameter name="custom" value="m39 / 10"/>
    </csml:kinetic>
   </csml:simulationCondition>
   <csml:function>
    <csml:connector label="c53" name="c64" type="process" from="e47" to="p53" linestyle="straight" supportpath="true">
     <csml:comment><![CDATA[]]>
     </csml:comment>
     <csml:firing type="Double" value="0" connectorFiringStyle="threshold"/>
     <csml:kinetic/>
     <csml:graphics>
      <csml:figure>
       <csml:processConnector name="default" points="2187.0 1695.0 2197.097050164966 1736.229621506944"/>
      </csml:figure>
      <csml:targetArrow>
       <csml:processConnectorArrow points="0.0 0.0 0.0 6.0 8.0 3.0" pointsInAbsoluteCoordinate="2200.010942099862 1735.5160153188062 2194.18315823007 1736.9432276950818 2199.0 1743.9999999999998"/>
      </csml:targetArrow>
     </csml:graphics>
    </csml:connector>
   </csml:function>
   <csml:biological>
    <csml:effectList/>
   </csml:biological>
   <csml:logging value="true"/>
   <csml:graphics>
    <csml:figure>
     <csml:continuousProcess name="default" location="2189.6 1743.8" outlineWidth="0.0"/>
    </csml:figure>
   </csml:graphics>
  </csml:process>
  <csml:process label="p54" name="p54" type="continuous" csoclass="ProcessBiological" relationType="Type 0" edgeScore="1.0" bioprocess="ME_UnknownDegradation">
   <csml:comment><![CDATA[]]>
   </csml:comment>
   <csml:simulationCondition>
    <csml:priority value="0"/>
    <csml:firing type="Boolean" firingStyle="and">
     <csml:script><![CDATA[m58]]>
     </csml:script>
    </csml:firing>
    <csml:delay type="Long" value="0.0" delayStyle="nodelay"/>
    <csml:calc calcStyle="speed"/>
    <csml:kinetic type="Double" kineticStyle="custom">
     <csml:parameter name="custom" value="m46 / 10"/>
    </csml:kinetic>
   </csml:simulationCondition>
   <csml:function>
    <csml:connector label="c48" name="c48" type="process" from="e54" to="p54" linestyle="straight" supportpath="true">
     <csml:comment><![CDATA[]]>
     </csml:comment>
     <csml:firing type="Double" value="0" connectorFiringStyle="threshold"/>
     <csml:kinetic/>
     <csml:graphics>
      <csml:figure>
       <csml:processConnector name="default" points="1693.0 1441.0 1700.9503302477754 1501.0691618720803"/>
      </csml:figure>
      <csml:targetArrow>
       <csml:processConnectorArrow points="0.0 0.0 0.0 6.0 8.0 3.0" pointsInAbsoluteCoordinate="1703.9243945457451 1500.675535714996 1697.9762659498053 1501.4627880291644 1702.0 1508.9999999999998"/>
      </csml:targetArrow>
     </csml:graphics>
    </csml:connector>
   </csml:function>
   <csml:biological>
    <csml:effectList/>
   </csml:biological>
   <csml:logging value="true"/>
   <csml:graphics>
    <csml:figure>
     <csml:continuousProcess name="default" location="1692.6000000000004 1509.1999999999998" outlineWidth="0.0"/>
    </csml:figure>
   </csml:graphics>
  </csml:process>
  <csml:process label="p56" name="p56" type="continuous" csoclass="ProcessBiological" relationType="Type 0" edgeScore="1.0" bioprocess="ME_Accumulation">
   <csml:comment><![CDATA[]]>
   </csml:comment>
   <csml:simulationCondition>
    <csml:priority value="0"/>
    <csml:firing type="Boolean" firingStyle="and">
     <csml:script><![CDATA[m58]]>
     </csml:script>
    </csml:firing>
    <csml:delay type="Long" value="0.0" delayStyle="nodelay"/>
    <csml:calc calcStyle="speed"/>
    <csml:kinetic type="Double" kineticStyle="custom">
     <csml:parameter name="custom" value="m32*m47*0.001"/>
    </csml:kinetic>
   </csml:simulationCondition>
   <csml:function>
    <csml:connector label="c120" name="c120" type="process" from="e32" to="p56" linestyle="straight" supportpath="true">
     <csml:comment><![CDATA[]]>
     </csml:comment>
     <csml:firing type="Double" value="0" connectorFiringStyle="threshold"/>
     <csml:kinetic/>
     <csml:graphics>
      <csml:figure>
       <csml:processConnector name="default" points="2519.0 721.0 2653.0001983659604 720.0563366312256"/>
      </csml:figure>
      <csml:targetArrow>
       <csml:processConnectorArrow points="0.0 0.0 0.0 6.0 8.0 3.0" pointsInAbsoluteCoordinate="2652.9790721292507 717.0564110184607 2653.0213246026697 723.0562622439904 2661.0 719.9999999999999"/>
      </csml:targetArrow>
     </csml:graphics>
    </csml:connector>
    <csml:connector label="c139" name="c139" type="association" from="e55" to="p56" linestyle="straight" supportpath="true">
     <csml:comment><![CDATA[]]>
     </csml:comment>
     <csml:firing type="Double" value="10" connectorFiringStyle="threshold"/>
     <csml:kinetic/>
     <csml:graphics>
      <csml:figure>
       <csml:associationConnector name="default" points="2665.0 639.0 2671.26626360407 707.0337191299021"/>
      </csml:figure>
      <csml:targetArrow>
       <csml:associationConnectorArrow points="0.0 0.0 0.0 6.0 8.0 3.0" pointsInAbsoluteCoordinate="2674.253618930357 706.7585679814283 2668.2789082777836 707.3088702783758 2672.0000000000005 715.0"/>
      </csml:targetArrow>
     </csml:graphics>
    </csml:connector>
    <csml:connector label="c80" name="c80" type="process" from="p56" to="e39" linestyle="straight" supportpath="true">
     <csml:comment><![CDATA[]]>
     </csml:comment>
     <csml:firing type="Double" value="0" connectorFiringStyle="threshold"/>
     <csml:kinetic/>
     <csml:graphics>
      <csml:figure>
       <csml:processConnector name="default" points="2682.0 720.0 2814.0002040738236 720.9428586005273"/>
      </csml:figure>
      <csml:targetArrow>
       <csml:processConnectorArrow points="0.0 0.0 0.0 6.0 8.0 3.0" pointsInAbsoluteCoordinate="2814.021632098626 717.9429351282112 2813.9787760490217 723.9427820728433 2822.0 721.0"/>
      </csml:targetArrow>
     </csml:graphics>
    </csml:connector>
   </csml:function>
   <csml:biological>
    <csml:effectList/>
   </csml:biological>
   <csml:logging value="true"/>
   <csml:graphics>
    <csml:figure>
     <csml:continuousProcess name="default" location="2661.3 714.5" outlineWidth="0.0"/>
    </csml:figure>
   </csml:graphics>
  </csml:process>
  <csml:process label="p57" name="p57" type="continuous" csoclass="ProcessBiological" relationType="Type 0" edgeScore="1.0" bioprocess="MolecularEvent">
   <csml:comment><![CDATA[]]>
   </csml:comment>
   <csml:simulationCondition>
    <csml:priority value="0"/>
    <csml:firing type="Boolean" firingStyle="and">
     <csml:script><![CDATA[m58]]>
     </csml:script>
    </csml:firing>
    <csml:delay type="Long" value="0.0" delayStyle="nodelay"/>
    <csml:calc calcStyle="speed"/>
    <csml:kinetic type="Double" kineticStyle="custom">
     <csml:parameter name="custom" value="(m37*m39)/1000"/>
    </csml:kinetic>
   </csml:simulationCondition>
   <csml:function>
    <csml:connector label="c92" name="c92" type="process" from="e44" to="p57" linestyle="straight" supportpath="true">
     <csml:comment><![CDATA[]]>
     </csml:comment>
     <csml:firing type="Double" value="0" connectorFiringStyle="threshold"/>
     <csml:kinetic/>
     <csml:graphics>
      <csml:figure>
       <csml:processConnector name="default" points="1871.0 1572.0 2182.00318203147 1580.774384446029"/>
      </csml:figure>
      <csml:targetArrow>
       <csml:processConnectorArrow points="0.0 0.0 0.0 6.0 8.0 3.0" pointsInAbsoluteCoordinate="2182.087787864209 1577.7755777078303 2181.918576198731 1583.773191184228 2190.0 1581.0000000000002"/>
      </csml:targetArrow>
     </csml:graphics>
    </csml:connector>
    <csml:connector label="c93" name="c93" type="association" from="e47" to="p57" linestyle="straight" supportpath="true">
     <csml:comment><![CDATA[]]>
     </csml:comment>
     <csml:firing type="Double" value="0" connectorFiringStyle="threshold"/>
     <csml:kinetic/>
     <csml:graphics>
      <csml:figure>
       <csml:associationConnector name="default" points="2186.0 1675.0 2197.8437304773975 1593.9159990393568"/>
      </csml:figure>
      <csml:targetArrow>
       <csml:associationConnectorArrow points="0.0 0.0 0.0 6.0 8.0 3.0" pointsInAbsoluteCoordinate="2194.875230837639 1593.4823979683808 2200.8122301171566 1594.3496001103329 2199.0000000000005 1586.0"/>
      </csml:targetArrow>
     </csml:graphics>
    </csml:connector>
    <csml:connector label="c83" name="c83" type="process" from="p57" to="e52" linestyle="straight" supportpath="true">
     <csml:comment><![CDATA[]]>
     </csml:comment>
     <csml:firing type="Double" value="0" connectorFiringStyle="threshold"/>
     <csml:kinetic/>
     <csml:graphics>
      <csml:figure>
       <csml:processConnector name="default" points="2211.0 1581.0 2446.002437538143 1575.1974706780704"/>
      </csml:figure>
      <csml:targetArrow>
       <csml:processConnectorArrow points="0.0 0.0 0.0 6.0 8.0 3.0" pointsInAbsoluteCoordinate="2445.9283860338664 1572.198384754874 2446.0764890424193 1578.1965566012666 2454.0 1574.9999999999998"/>
      </csml:targetArrow>
     </csml:graphics>
    </csml:connector>
   </csml:function>
   <csml:biological>
    <csml:effectList/>
   </csml:biological>
   <csml:logging value="true"/>
   <csml:graphics>
    <csml:figure>
     <csml:continuousProcess name="default" location="2189.6 1575.0" outlineWidth="0.0"/>
    </csml:figure>
   </csml:graphics>
  </csml:process>
  <csml:process label="p58" name="p58" type="continuous" csoclass="ProcessBiological" relationType="Type 0" edgeScore="1.0" bioprocess="ME_Translation">
   <csml:comment><![CDATA[]]>
   </csml:comment>
   <csml:simulationCondition>
    <csml:priority value="0"/>
    <csml:firing type="Boolean" firingStyle="and">
     <csml:script><![CDATA[m58]]>
     </csml:script>
    </csml:firing>
    <csml:delay type="Long" value="0.0" delayStyle="nodelay"/>
    <csml:calc calcStyle="speed"/>
    <csml:kinetic type="Double" value="10" kineticStyle="custom">
     <csml:parameter name="custom" value="10"/>
    </csml:kinetic>
   </csml:simulationCondition>
   <csml:function>
    <csml:connector label="c137" name="c137" type="process" from="p58" to="e50" linestyle="straight" supportpath="true">
     <csml:comment><![CDATA[]]>
     </csml:comment>
     <csml:firing type="Double" value="0" connectorFiringStyle="threshold"/>
     <csml:kinetic/>
     <csml:graphics>
      <csml:figure>
       <csml:processConnector name="default" points="2721.0 1357.0 2662.9917483216823 1359.6367387126509"/>
      </csml:figure>
      <csml:targetArrow>
       <csml:processConnectorArrow points="0.0 0.0 0.0 6.0 8.0 3.0" pointsInAbsoluteCoordinate="2663.1279713044382 1362.6336443332818 2662.8555253389263 1356.6398330920201 2655.0 1360.0000000000002"/>
      </csml:targetArrow>
     </csml:graphics>
    </csml:connector>
   </csml:function>
   <csml:biological>
    <csml:effectList/>
   </csml:biological>
   <csml:graphics>
    <csml:figure>
     <csml:continuousProcess name="default" location="2721.0 1350.0099999999998" outlineWidth="0.0"/>
    </csml:figure>
   </csml:graphics>
  </csml:process>
  <csml:process label="p60" name="p60" type="continuous" csoclass="ProcessBiological" relationType="Type 0" edgeScore="1.0" bioprocess="ME_UnknownProduction">
   <csml:comment><![CDATA[]]>
   </csml:comment>
   <csml:simulationCondition>
    <csml:priority value="0"/>
    <csml:firing type="Boolean" firingStyle="and">
     <csml:script><![CDATA[m58]]>
     </csml:script>
    </csml:firing>
    <csml:delay type="Long" value="0.0" delayStyle="nodelay"/>
    <csml:calc calcStyle="speed"/>
    <csml:kinetic type="Double" kineticStyle="custom">
     <csml:parameter name="custom" value="(m34*m38*0.001)"/>
    </csml:kinetic>
   </csml:simulationCondition>
   <csml:function>
    <csml:connector label="c90" name="c90" type="association" from="e34" to="p60" linestyle="straight" supportpath="true">
     <csml:comment><![CDATA[]]>
     </csml:comment>
     <csml:firing type="Double" value="3" connectorFiringStyle="threshold"/>
     <csml:kinetic/>
     <csml:graphics>
      <csml:figure>
       <csml:associationConnector name="default" points="2726.0 1130.0 2482.8953609342366 1090.2896804713296"/>
      </csml:figure>
      <csml:targetArrow>
       <csml:associationConnectorArrow points="0.0 0.0 0.0 6.0 8.0 3.0" pointsInAbsoluteCoordinate="2482.411730757488 1093.2504408216682 2483.378991110985 1087.3289201209907 2475.0 1089.0"/>
      </csml:targetArrow>
     </csml:graphics>
    </csml:connector>
    <csml:connector label="c146" name="c146" type="process" from="e45" to="p60" linestyle="straight" supportpath="true">
     <csml:comment><![CDATA[]]>
     </csml:comment>
     <csml:firing type="Double" value="0" connectorFiringStyle="threshold"/>
     <csml:kinetic/>
     <csml:graphics>
      <csml:figure>
       <csml:processConnector name="default" points="2464.0 1209.0 2464.0 1100.0"/>
      </csml:figure>
      <csml:targetArrow>
       <csml:processConnectorArrow points="0.0 0.0 0.0 6.0 8.0 3.0" pointsInAbsoluteCoordinate="2461.0 1100.0 2467.0 1100.0 2464.0 1092.0"/>
      </csml:targetArrow>
     </csml:graphics>
    </csml:connector>
    <csml:connector label="c136" name="c136" type="process" from="p60" to="e48" linestyle="straight" supportpath="true">
     <csml:comment><![CDATA[]]>
     </csml:comment>
     <csml:firing type="Double" value="0" connectorFiringStyle="threshold"/>
     <csml:kinetic/>
     <csml:graphics>
      <csml:figure>
       <csml:processConnector name="default" points="2464.0 1081.0 2464.0 971.0"/>
      </csml:figure>
      <csml:targetArrow>
       <csml:processConnectorArrow points="0.0 0.0 0.0 6.0 8.0 3.0" pointsInAbsoluteCoordinate="2461.0 971.0 2467.0 971.0 2464.0 963.0"/>
      </csml:targetArrow>
     </csml:graphics>
    </csml:connector>
   </csml:function>
   <csml:biological>
    <csml:effectList/>
   </csml:biological>
   <csml:logging value="true"/>
   <csml:graphics>
    <csml:figure>
     <csml:continuousProcess name="default" location="2453.5 1081.0" outlineWidth="0.0"/>
    </csml:figure>
   </csml:graphics>
  </csml:process>
  <csml:process label="p61" name="p61" type="continuous" csoclass="ProcessBiological" relationType="Type 0" edgeScore="1.0" bioprocess="ME_UnknownDegradation">
   <csml:comment><![CDATA[]]>
   </csml:comment>
   <csml:simulationCondition>
    <csml:priority value="0"/>
    <csml:firing type="Boolean" firingStyle="and">
     <csml:script><![CDATA[m58]]>
     </csml:script>
    </csml:firing>
    <csml:delay type="Long" value="0.0" delayStyle="nodelay"/>
    <csml:calc calcStyle="speed"/>
    <csml:kinetic type="Double" kineticStyle="custom">
     <csml:parameter name="custom" value="m45 / 10"/>
    </csml:kinetic>
   </csml:simulationCondition>
   <csml:function>
    <csml:connector label="c138" name="c138" type="process" from="e53" to="p61" linestyle="straight" supportpath="true">
     <csml:comment><![CDATA[]]>
     </csml:comment>
     <csml:firing type="Double" value="0" connectorFiringStyle="threshold"/>
     <csml:kinetic/>
     <csml:graphics>
      <csml:figure>
       <csml:processConnector name="default" points="1697.0 761.0 1697.8461822861493 805.0014788797612"/>
      </csml:figure>
      <csml:targetArrow>
       <csml:processConnectorArrow points="0.0 0.0 0.0 6.0 8.0 3.0" pointsInAbsoluteCoordinate="1700.845627706239 804.9437972370672 1694.84673686606 805.0591605224553 1698.0000000000002 813.0"/>
      </csml:targetArrow>
     </csml:graphics>
    </csml:connector>
   </csml:function>
   <csml:biological>
    <csml:effectList/>
   </csml:biological>
   <csml:logging value="true"/>
   <csml:graphics>
    <csml:figure>
     <csml:continuousProcess name="default" location="1687.0 812.8" outlineWidth="0.0"/>
    </csml:figure>
   </csml:graphics>
  </csml:process>
  <csml:process label="p62" name="p62" type="continuous" csoclass="ProcessBiological" relationType="Type 0" edgeScore="1.0" bioprocess="ME_Translation">
   <csml:comment><![CDATA[]]>
   </csml:comment>
   <csml:simulationCondition>
    <csml:priority value="0"/>
    <csml:firing type="Boolean" firingStyle="and">
     <csml:script><![CDATA[m58]]>
     </csml:script>
    </csml:firing>
    <csml:delay type="Long" value="0.0" delayStyle="nodelay"/>
    <csml:calc calcStyle="speed"/>
    <csml:kinetic type="Double" value="5" kineticStyle="custom">
     <csml:parameter name="custom" value="5"/>
    </csml:kinetic>
   </csml:simulationCondition>
   <csml:function>
    <csml:connector label="c34" name="c34" type="process" from="p62" to="e34" linestyle="straight" supportpath="true">
     <csml:comment><![CDATA[]]>
     </csml:comment>
     <csml:firing type="Double" value="0" connectorFiringStyle="threshold"/>
     <csml:kinetic/>
     <csml:graphics>
      <csml:figure>
       <csml:processConnector name="default" points="2837.0 1138.0 2754.9876828256433 1133.4437601569803"/>
      </csml:figure>
      <csml:targetArrow>
       <csml:processConnectorArrow points="0.0 0.0 0.0 6.0 8.0 3.0" pointsInAbsoluteCoordinate="2754.8212727667756 1136.4391412165965 2755.1540928845106 1130.448379097364 2747.0 1133.0"/>
      </csml:targetArrow>
     </csml:graphics>
    </csml:connector>
   </csml:function>
   <csml:biological>
    <csml:effectList/>
   </csml:biological>
   <csml:logging value="true"/>
   <csml:graphics>
    <csml:figure>
     <csml:continuousProcess name="default" location="2837.4 1133.0" outlineWidth="0.0"/>
    </csml:figure>
   </csml:graphics>
  </csml:process>
  <csml:process label="p63" name="p63" type="continuous" csoclass="ProcessBiological" relationType="Type 0" edgeScore="1.0" bioprocess="ME_UnknownDegradation">
   <csml:comment><![CDATA[]]>
   </csml:comment>
   <csml:simulationCondition>
    <csml:priority value="0"/>
    <csml:firing type="Boolean" firingStyle="and">
     <csml:script><![CDATA[m58]]>
     </csml:script>
    </csml:firing>
    <csml:delay type="Long" value="0.0" delayStyle="nodelay"/>
    <csml:calc calcStyle="speed"/>
    <csml:kinetic type="Double" kineticStyle="custom">
     <csml:parameter name="custom" value="m30 / 10"/>
    </csml:kinetic>
   </csml:simulationCondition>
   <csml:function>
    <csml:connector label="c135" name="c135" type="process" from="e30" to="p63" linestyle="straight" supportpath="true">
     <csml:comment><![CDATA[]]>
     </csml:comment>
     <csml:firing type="Double" value="0" connectorFiringStyle="threshold"/>
     <csml:kinetic/>
     <csml:graphics>
      <csml:figure>
       <csml:processConnector name="default" points="1686.0 1212.0 1696.6292706019901 1273.1183059614425"/>
      </csml:figure>
      <csml:targetArrow>
       <csml:processConnectorArrow points="0.0 0.0 0.0 6.0 8.0 3.0" pointsInAbsoluteCoordinate="1699.5849058664492 1272.6042824371887 1693.673635337531 1273.6323294856961 1698.0000000000002 1280.9999999999998"/>
      </csml:targetArrow>
     </csml:graphics>
    </csml:connector>
   </csml:function>
   <csml:biological>
    <csml:effectList/>
   </csml:biological>
   <csml:logging value="true"/>
   <csml:graphics>
    <csml:figure>
     <csml:continuousProcess name="default" location="1688.9499999999998 1281.4" outlineWidth="0.0"/>
    </csml:figure>
   </csml:graphics>
  </csml:process>
  <csml:process label="p64" name="p64" type="continuous" csoclass="ProcessBiological" relationType="Type 0" edgeScore="1.0" bioprocess="ME_UnknownDegradation">
   <csml:comment><![CDATA[]]>
   </csml:comment>
   <csml:simulationCondition>
    <csml:priority value="0"/>
    <csml:firing type="Boolean" firingStyle="and">
     <csml:script><![CDATA[m58]]>
     </csml:script>
    </csml:firing>
    <csml:delay type="Long" value="0.0" delayStyle="nodelay"/>
    <csml:calc calcStyle="speed"/>
    <csml:kinetic type="Double" kineticStyle="custom">
     <csml:parameter name="custom" value="m47 / 10"/>
    </csml:kinetic>
   </csml:simulationCondition>
   <csml:function>
    <csml:connector label="c143" name="c143" type="process" from="e55" to="p64" linestyle="straight" supportpath="true">
     <csml:comment><![CDATA[]]>
     </csml:comment>
     <csml:firing type="Double" value="0" connectorFiringStyle="threshold"/>
     <csml:kinetic/>
     <csml:graphics>
      <csml:figure>
       <csml:processConnector name="default" points="2674.0 628.0 2793.000991817509 629.8740313672049"/>
      </csml:figure>
      <csml:targetArrow>
       <csml:processConnectorArrow points="0.0 0.0 0.0 6.0 8.0 3.0" pointsInAbsoluteCoordinate="2793.0482300548074 626.874403298771 2792.953753580211 632.873659435639 2801.0 630.0000000000001"/>
      </csml:targetArrow>
     </csml:graphics>
    </csml:connector>
   </csml:function>
   <csml:biological>
    <csml:effectList/>
   </csml:biological>
   <csml:logging value="true"/>
   <csml:graphics>
    <csml:figure>
     <csml:continuousProcess name="default" location="2800.6 624.5999999999999" outlineWidth="0.0"/>
    </csml:figure>
   </csml:graphics>
  </csml:process>
  <csml:process label="p66" name="p66" type="continuous" csoclass="ProcessBiological" relationType="Type 0" edgeScore="1.0" bioprocess="ME_UnknownProduction">
   <csml:comment><![CDATA[]]>
   </csml:comment>
   <csml:simulationCondition>
    <csml:priority value="0"/>
    <csml:firing type="Boolean" firingStyle="and">
     <csml:script><![CDATA[m58]]>
     </csml:script>
    </csml:firing>
    <csml:delay type="Long" value="0.0" delayStyle="nodelay"/>
    <csml:calc calcStyle="speed"/>
    <csml:kinetic type="Double" kineticStyle="custom">
     <csml:parameter name="custom" value="(m36 * m45) / 100"/>
    </csml:kinetic>
   </csml:simulationCondition>
   <csml:function>
    <csml:connector label="c98" name="c98" type="association" from="e53" to="p66" linestyle="straight" supportpath="true">
     <csml:comment><![CDATA[]]>
     </csml:comment>
     <csml:firing type="Double" value="3" connectorFiringStyle="threshold"/>
     <csml:kinetic/>
     <csml:graphics>
      <csml:figure>
       <csml:associationConnector name="default" points="1707.0 751.0 1842.0007823195795 749.1118771703556"/>
      </csml:figure>
      <csml:targetArrow>
       <csml:associationConnectorArrow points="0.0 0.0 0.0 6.0 8.0 3.0" pointsInAbsoluteCoordinate="1841.958828380696 746.1121705401979 1842.0427362584628 752.1115838005134 1850.0 749.0000000000001"/>
      </csml:targetArrow>
     </csml:graphics>
    </csml:connector>
    <csml:connector label="c125" name="c125" type="process" from="e41" to="p66" linestyle="straight" supportpath="true">
     <csml:comment><![CDATA[]]>
     </csml:comment>
     <csml:firing type="Double" value="0" connectorFiringStyle="threshold"/>
     <csml:kinetic/>
     <csml:graphics>
      <csml:figure>
       <csml:processConnector name="default" points="1861.0 626.0 1861.0 735.0"/>
      </csml:figure>
      <csml:targetArrow>
       <csml:processConnectorArrow points="0.0 0.0 0.0 6.0 8.0 3.0" pointsInAbsoluteCoordinate="1864.0 735.0 1858.0 735.0 1861.0 743.0"/>
      </csml:targetArrow>
     </csml:graphics>
    </csml:connector>
    <csml:connector label="c126" name="c126" type="inhibitory" from="e65" to="p66" linestyle="straight" supportpath="true">
     <csml:comment><![CDATA[]]>
     </csml:comment>
     <csml:firing type="Double" value="5" connectorFiringStyle="threshold"/>
     <csml:kinetic/>
     <csml:graphics>
      <csml:figure>
       <csml:inhibitoryConnector name="default" points="2038.0 748.0 1874.9999282890667 748.9760483335984"/>
      </csml:figure>
      <csml:targetArrow>
       <csml:bioInhibitoryConnectorArrow location="0.0 0.0" size="4.0 14.0" pointsInAbsoluteCoordinate="1875.0418437052695 755.9759228394653 1874.958012872864 741.9761738277316 1870.958084583797 742.0001254941332 1871.0419154162028 755.9998745058668"/>
      </csml:targetArrow>
     </csml:graphics>
    </csml:connector>
    <csml:connector label="c134" name="c134" type="process" from="p66" to="e16" linestyle="straight" supportpath="true">
     <csml:comment><![CDATA[]]>
     </csml:comment>
     <csml:firing type="Double" value="0" connectorFiringStyle="threshold"/>
     <csml:kinetic/>
     <csml:graphics>
      <csml:figure>
       <csml:processConnector name="default" points="1861.0 754.0 1861.0 841.0"/>
      </csml:figure>
      <csml:targetArrow>
       <csml:processConnectorArrow points="0.0 0.0 0.0 6.0 8.0 3.0" pointsInAbsoluteCoordinate="1864.0 841.0 1858.0 841.0 1861.0 849.0"/>
      </csml:targetArrow>
     </csml:graphics>
    </csml:connector>
   </csml:function>
   <csml:biological>
    <csml:effectList/>
   </csml:biological>
   <csml:logging value="true"/>
   <csml:graphics>
    <csml:figure>
     <csml:continuousProcess name="default" location="1850.1204568323606 743.0" outlineWidth="0.0"/>
    </csml:figure>
   </csml:graphics>
  </csml:process>
  <csml:process label="p69" name="p69" type="continuous" csoclass="ProcessBiological" relationType="Type 0" edgeScore="1.0" bioprocess="ME_Translation">
   <csml:comment><![CDATA[]]>
   </csml:comment>
   <csml:simulationCondition>
    <csml:priority value="0"/>
    <csml:firing type="Boolean" firingStyle="and">
     <csml:script><![CDATA[m58]]>
     </csml:script>
    </csml:firing>
    <csml:delay type="Long" value="0.0" delayStyle="nodelay"/>
    <csml:calc calcStyle="speed"/>
    <csml:kinetic type="Double" value="10" kineticStyle="custom">
     <csml:parameter name="custom" value="10"/>
    </csml:kinetic>
   </csml:simulationCondition>
   <csml:function>
    <csml:connector label="c129" name="c129" type="process" from="p69" to="e30" linestyle="straight" supportpath="true">
     <csml:comment><![CDATA[]]>
     </csml:comment>
     <csml:firing type="Double" value="0" connectorFiringStyle="threshold"/>
     <csml:kinetic/>
     <csml:graphics>
      <csml:figure>
       <csml:processConnector name="default" points="1610.0 1206.0 1666.0087746050413 1203.3745886903887"/>
      </csml:figure>
      <csml:targetArrow>
       <csml:processConnectorArrow points="0.0 0.0 0.0 6.0 8.0 3.0" pointsInAbsoluteCoordinate="1665.8683038461454 1200.3778791672792 1666.1492453639369 1206.3712982134982 1673.9999999999998 1203.0"/>
      </csml:targetArrow>
     </csml:graphics>
    </csml:connector>
   </csml:function>
   <csml:biological>
    <csml:effectList/>
   </csml:biological>
   <csml:logging value="true"/>
   <csml:graphics>
    <csml:figure>
     <csml:continuousProcess name="default" location="1589.0 1201.1999999999998" outlineWidth="0.0"/>
    </csml:figure>
   </csml:graphics>
  </csml:process>
  <csml:process label="p70" name="p70" type="continuous" csoclass="ProcessBiological" relationType="Type 0" edgeScore="1.0" bioprocess="ME_UnknownDegradation">
   <csml:comment><![CDATA[]]>
   </csml:comment>
   <csml:simulationCondition>
    <csml:priority value="0"/>
    <csml:firing type="Boolean" firingStyle="and">
     <csml:script><![CDATA[m58]]>
     </csml:script>
    </csml:firing>
    <csml:delay type="Long" value="0.0" delayStyle="nodelay"/>
    <csml:calc calcStyle="speed"/>
    <csml:kinetic type="Double" kineticStyle="custom">
     <csml:parameter name="custom" value="CTP / 10"/>
    </csml:kinetic>
   </csml:simulationCondition>
   <csml:function>
    <csml:connector label="c108" name="c108" type="process" from="e42" to="p70" linestyle="straight" supportpath="true">
     <csml:comment><![CDATA[]]>
     </csml:comment>
     <csml:firing type="Double" value="0" connectorFiringStyle="threshold"/>
     <csml:kinetic/>
     <csml:graphics>
      <csml:figure>
       <csml:processConnector name="default" points="1998.0 1204.0 2010.9225288832622 1299.0728910697155"/>
      </csml:figure>
      <csml:targetArrow>
       <csml:processConnectorArrow points="0.0 0.0 0.0 6.0 8.0 3.0" pointsInAbsoluteCoordinate="2013.8951947321189 1298.6688394009389 2007.9498630344056 1299.4769427384922 2011.9999999999998 1307.0"/>
      </csml:targetArrow>
     </csml:graphics>
    </csml:connector>
   </csml:function>
   <csml:biological>
    <csml:effectList/>
   </csml:biological>
   <csml:graphics>
    <csml:figure>
     <csml:continuousProcess name="default" location="2002.56 1306.7199999999998" outlineWidth="0.0"/>
    </csml:figure>
   </csml:graphics>
  </csml:process>
  <csml:process label="p71" name="p71" type="continuous" csoclass="ProcessBiological" relationType="Type 0" edgeScore="1.0" bioprocess="ME_UnknownDegradation">
   <csml:comment><![CDATA[]]>
   </csml:comment>
   <csml:simulationCondition>
    <csml:priority value="0"/>
    <csml:firing type="Boolean" firingStyle="and">
     <csml:script><![CDATA[m58]]>
     </csml:script>
    </csml:firing>
    <csml:delay type="Long" value="0.0" delayStyle="nodelay"/>
    <csml:calc calcStyle="speed"/>
    <csml:kinetic type="Double" kineticStyle="custom">
     <csml:parameter name="custom" value="PP / 10"/>
    </csml:kinetic>
   </csml:simulationCondition>
   <csml:function>
    <csml:connector label="c123" name="c123" type="process" from="e43" to="p71" linestyle="straight" supportpath="true">
     <csml:comment><![CDATA[]]>
     </csml:comment>
     <csml:firing type="Double" value="0" connectorFiringStyle="threshold"/>
     <csml:kinetic/>
     <csml:graphics>
      <csml:figure>
       <csml:processConnector name="default" points="2082.0 1030.0 2153.4299161631466 1005.5872438429751"/>
      </csml:figure>
      <csml:targetArrow>
       <csml:processConnectorArrow points="0.0 0.0 0.0 6.0 8.0 3.0" pointsInAbsoluteCoordinate="2152.459699722031 1002.7484624041551 2154.4001326042626 1008.4260252817951 2161.0 1002.9999999999999"/>
      </csml:targetArrow>
     </csml:graphics>
    </csml:connector>
   </csml:function>
   <csml:biological>
    <csml:effectList/>
   </csml:biological>
   <csml:graphics>
    <csml:figure>
     <csml:continuousProcess name="default" location="2161.0 993.22" outlineWidth="0.0"/>
    </csml:figure>
   </csml:graphics>
  </csml:process>
  <csml:process label="p72" name="p72" type="continuous" csoclass="ProcessBiological" relationType="Type 0" edgeScore="1.0" bioprocess="ME_UnknownProduction">
   <csml:comment><![CDATA[Process representing the joining of pyruvate and G3P to produce DXP. Catalyzed by DXPS (EC2.2.1.7).]]>
   </csml:comment>
   <csml:simulationCondition>
    <csml:priority value="0"/>
    <csml:firing type="Boolean" firingStyle="and">
     <csml:script><![CDATA[m58]]>
     </csml:script>
    </csml:firing>
    <csml:delay type="Long" value="0.0" delayStyle="nodelay"/>
    <csml:calc calcStyle="speed"/>
    <csml:kinetic type="Double" kineticStyle="custom">
     <csml:parameter name="custom" value="(m28*m33*17)/1000"/>
    </csml:kinetic>
   </csml:simulationCondition>
   <csml:function>
    <csml:connector label="c30" name="c30" type="association" from="e17" to="p72" linestyle="straight" supportpath="true">
     <csml:comment><![CDATA[]]>
     </csml:comment>
     <csml:firing type="Double" value="3" connectorFiringStyle="threshold"/>
     <csml:kinetic/>
     <csml:graphics>
      <csml:figure>
       <csml:associationConnector name="default" points="1719.0 489.0 1842.0113968454896 495.57312807571316"/>
      </csml:figure>
      <csml:targetArrow>
       <csml:associationConnectorArrow points="0.0 0.0 0.0 6.0 8.0 3.0" pointsInAbsoluteCoordinate="1842.1714738170972 492.5774018927717 1841.8513198738822 498.5688542586546 1850.0000000000002 496.0"/>
      </csml:targetArrow>
     </csml:graphics>
    </csml:connector>
    <csml:connector label="c100" name="c2" type="process" from="e33" to="p72" linestyle="straight" supportpath="true">
     <csml:comment><![CDATA[]]>
     </csml:comment>
     <csml:firing type="Double" value="1" connectorFiringStyle="threshold"/>
     <csml:kinetic/>
     <csml:graphics>
      <csml:figure>
       <csml:processConnector name="default" points="1976.0 281.0 1867.764705882353 483.94117647058823"/>
      </csml:figure>
      <csml:targetArrow>
       <csml:processConnectorArrow points="0.0 0.0 0.0 6.0 8.0 3.0" pointsInAbsoluteCoordinate="1870.4117647058824 485.3529411764706 1865.1176470588236 482.5294117647059 1864.0 491.0"/>
      </csml:targetArrow>
     </csml:graphics>
    </csml:connector>
    <csml:connector label="c142" name="c142" type="process" from="e28" to="p72" linestyle="straight" supportpath="true">
     <csml:comment><![CDATA[]]>
     </csml:comment>
     <csml:firing type="Double" value="1" connectorFiringStyle="threshold"/>
     <csml:kinetic/>
     <csml:graphics>
      <csml:figure>
       <csml:processConnector name="default" points="1729.0 273.0 1852.949372159191 484.10127445862196"/>
      </csml:figure>
      <csml:targetArrow>
       <csml:processConnectorArrow points="0.0 0.0 0.0 6.0 8.0 3.0" pointsInAbsoluteCoordinate="1855.5363942372078 482.58228901831853 1850.3623500811743 485.6202598989254 1857.0000000000002 491.0"/>
      </csml:targetArrow>
     </csml:graphics>
    </csml:connector>
    <csml:connector label="c78" name="c78" type="process" from="p72" to="e38" linestyle="straight" supportpath="true">
     <csml:comment><![CDATA[]]>
     </csml:comment>
     <csml:firing type="Double" value="0" connectorFiringStyle="threshold"/>
     <csml:kinetic/>
     <csml:graphics>
      <csml:figure>
       <csml:processConnector name="default" points="1871.0 494.0 2062.3300040397794 437.27401890277906"/>
      </csml:figure>
      <csml:targetArrow>
       <csml:processConnectorArrow points="0.0 0.0 0.0 6.0 8.0 3.0" pointsInAbsoluteCoordinate="2061.4772469512372 434.3977704176963 2063.1827611283215 440.1502673878619 2070.0 435.00000000000006"/>
      </csml:targetArrow>
     </csml:graphics>
    </csml:connector>
    <csml:connector label="c101" name="c3" type="process" from="p72" to="e41" linestyle="straight" supportpath="true">
     <csml:comment><![CDATA[]]>
     </csml:comment>
     <csml:firing type="Double" value="0" connectorFiringStyle="threshold"/>
     <csml:kinetic/>
     <csml:graphics>
      <csml:figure>
       <csml:processConnector name="default" points="1861.0 502.0 1861.0 597.0"/>
      </csml:figure>
      <csml:targetArrow>
       <csml:processConnectorArrow points="0.0 0.0 0.0 6.0 8.0 3.0" pointsInAbsoluteCoordinate="1864.0 597.0 1858.0 597.0 1861.0 605.0"/>
      </csml:targetArrow>
     </csml:graphics>
    </csml:connector>
   </csml:function>
   <csml:biological>
    <csml:effectList/>
   </csml:biological>
   <csml:logging value="true"/>
   <csml:graphics>
    <csml:figure>
     <csml:continuousProcess name="default" location="1850.1204568323606 491.0" outlineWidth="0.0"/>
    </csml:figure>
   </csml:graphics>
  </csml:process>
  <csml:process label="p73" name="p73" type="continuous" csoclass="ProcessBiological" relationType="Type 0" edgeScore="1.0" bioprocess="ME_Translation">
   <csml:comment><![CDATA[]]>
   </csml:comment>
   <csml:simulationCondition>
    <csml:priority value="0"/>
    <csml:firing type="Boolean" firingStyle="and">
     <csml:script><![CDATA[m58]]>
     </csml:script>
    </csml:firing>
    <csml:delay type="Long" value="0.0" delayStyle="nodelay"/>
    <csml:calc calcStyle="speed"/>
    <csml:kinetic type="Double" value="10" kineticStyle="custom">
     <csml:parameter name="custom" value="10"/>
    </csml:kinetic>
   </csml:simulationCondition>
   <csml:function>
    <csml:connector label="c107" name="c107" type="process" from="p73" to="e42" linestyle="straight" supportpath="true">
     <csml:comment><![CDATA[]]>
     </csml:comment>
     <csml:firing type="Double" value="0" connectorFiringStyle="threshold"/>
     <csml:kinetic/>
     <csml:graphics>
      <csml:figure>
       <csml:processConnector name="default" points="2157.0 1202.0 2014.9886464374226 1194.4260611433292"/>
      </csml:figure>
      <csml:targetArrow>
       <csml:processConnectorArrow points="0.0 0.0 0.0 6.0 8.0 3.0" pointsInAbsoluteCoordinate="2014.8288735086742 1197.4218035573626 2015.148419366171 1191.4303187292958 2007.0 1194.0"/>
      </csml:targetArrow>
     </csml:graphics>
    </csml:connector>
   </csml:function>
   <csml:biological>
    <csml:effectList/>
   </csml:biological>
   <csml:graphics>
    <csml:figure>
     <csml:continuousProcess name="default" location="2157.44 1197.3" outlineWidth="0.0"/>
    </csml:figure>
   </csml:graphics>
  </csml:process>
  <csml:process label="p74" name="p74" type="continuous" csoclass="ProcessBiological" relationType="Type 0" edgeScore="1.0" bioprocess="ME_Translation">
   <csml:comment><![CDATA[]]>
   </csml:comment>
   <csml:simulationCondition>
    <csml:priority value="0"/>
    <csml:firing type="Boolean" firingStyle="and">
     <csml:script><![CDATA[m58]]>
     </csml:script>
    </csml:firing>
    <csml:delay type="Long" value="0.0" delayStyle="nodelay"/>
    <csml:calc calcStyle="speed"/>
    <csml:kinetic type="Double" value="10" kineticStyle="custom">
     <csml:parameter name="custom" value="10"/>
    </csml:kinetic>
   </csml:simulationCondition>
   <csml:function>
    <csml:connector label="c133" name="c133" type="process" from="p74" to="e33" linestyle="straight" supportpath="true">
     <csml:comment><![CDATA[]]>
     </csml:comment>
     <csml:firing type="Double" value="0" connectorFiringStyle="threshold"/>
     <csml:kinetic/>
     <csml:graphics>
      <csml:figure>
       <csml:processConnector name="default" points="2109.0 237.0 1998.7211226221598 266.90613623805837"/>
      </csml:figure>
      <csml:targetArrow>
       <csml:processConnectorArrow points="0.0 0.0 0.0 6.0 8.0 3.0" pointsInAbsoluteCoordinate="1999.5063215328878 269.8015572213683 1997.9359237114315 264.01071525474845 1991.0 269.0"/>
      </csml:targetArrow>
     </csml:graphics>
    </csml:connector>
   </csml:function>
   <csml:biological>
    <csml:effectList/>
   </csml:biological>
   <csml:graphics>
    <csml:figure>
     <csml:continuousProcess name="default" location="2108.5679999999998 228.52799999999996" outlineWidth="0.0"/>
    </csml:figure>
   </csml:graphics>
  </csml:process>
  <csml:process label="p75" name="p75" type="continuous" relationType="Type 0" edgeScore="1.0">
   <csml:comment><![CDATA[]]>
   </csml:comment>
   <csml:simulationCondition>
    <csml:priority value="0"/>
    <csml:firing type="Boolean" firingStyle="and">
     <csml:script><![CDATA[m58]]>
     </csml:script>
    </csml:firing>
    <csml:delay type="Long" value="0.0" delayStyle="nodelay"/>
    <csml:calc calcStyle="speed"/>
    <csml:kinetic type="Double" kineticStyle="custom">
     <csml:parameter name="custom" value="(m12*CTP) / 100"/>
    </csml:kinetic>
   </csml:simulationCondition>
   <csml:function>
    <csml:connector label="c81" name="c81" type="process" from="e14" to="p75" linestyle="straight" supportpath="true">
     <csml:comment><![CDATA[]]>
     </csml:comment>
     <csml:firing type="Double" value="0" connectorFiringStyle="threshold"/>
     <csml:kinetic/>
     <csml:graphics>
      <csml:figure>
       <csml:processConnector name="default" points="1861.0 1108.0 1861.0 1200.0"/>
      </csml:figure>
      <csml:targetArrow>
       <csml:processConnectorArrow points="0.0 0.0 0.0 6.0 8.0 3.0" pointsInAbsoluteCoordinate="1864.0 1200.0 1858.0 1200.0 1861.0 1208.0"/>
      </csml:targetArrow>
     </csml:graphics>
    </csml:connector>
    <csml:connector label="c97" name="c97" type="association" from="e30" to="p75" linestyle="straight" supportpath="true">
     <csml:comment><![CDATA[]]>
     </csml:comment>
     <csml:firing type="Double" value="2" connectorFiringStyle="threshold"/>
     <csml:kinetic/>
     <csml:graphics>
      <csml:figure>
       <csml:associationConnector name="default" points="1695.0 1203.0 1840.0138050146 1211.5302238243883"/>
      </csml:figure>
      <csml:targetArrow>
       <csml:associationConnectorArrow points="0.0 0.0 0.0 6.0 8.0 3.0" pointsInAbsoluteCoordinate="1840.1899710804544 1208.5354007048634 1839.8376389487455 1214.5250469439134 1848.0 1212.0000000000002"/>
      </csml:targetArrow>
     </csml:graphics>
    </csml:connector>
    <csml:connector label="c141" name="c141" type="process" from="e42" to="p75" linestyle="straight" supportpath="true">
     <csml:comment><![CDATA[]]>
     </csml:comment>
     <csml:firing type="Double" value="0" connectorFiringStyle="threshold"/>
     <csml:kinetic/>
     <csml:graphics>
      <csml:figure>
       <csml:processConnector name="default" points="1986.0 1195.0 1881.9195959492893 1209.8686291501015"/>
      </csml:figure>
      <csml:targetArrow>
       <csml:processConnectorArrow points="0.0 0.0 0.0 6.0 8.0 3.0" pointsInAbsoluteCoordinate="1882.3438600180011 1212.838477631085 1881.4953318805772 1206.898780669118 1873.9999999999998 1211.0"/>
      </csml:targetArrow>
     </csml:graphics>
    </csml:connector>
    <csml:connector label="c94" name="c94" type="process" from="p75" to="e27" linestyle="straight" supportpath="true">
     <csml:comment><![CDATA[]]>
     </csml:comment>
     <csml:firing type="Double" value="0" connectorFiringStyle="threshold"/>
     <csml:kinetic/>
     <csml:graphics>
      <csml:figure>
       <csml:processConnector name="default" points="1861.0 1218.0 1861.0 1295.0"/>
      </csml:figure>
      <csml:targetArrow>
       <csml:processConnectorArrow points="0.0 0.0 0.0 6.0 8.0 3.0" pointsInAbsoluteCoordinate="1864.0 1295.0 1858.0 1295.0 1861.0 1303.0"/>
      </csml:targetArrow>
     </csml:graphics>
    </csml:connector>
   </csml:function>
   <csml:biological>
    <csml:effectList/>
   </csml:biological>
   <csml:logging value="true"/>
   <csml:graphics>
    <csml:figure>
     <csml:continuousProcess name="default" location="1847.6204568323606 1207.8" size="26.0 10.0" outlineWidth="0.0"/>
    </csml:figure>
   </csml:graphics>
  </csml:process>
  <csml:process label="p76" name="p76" type="continuous" csoclass="ProcessBiological" relationType="Type 0" edgeScore="1.0" bioprocess="MolecularEvent">
   <csml:comment><![CDATA[]]>
   </csml:comment>
   <csml:simulationCondition>
    <csml:priority value="0"/>
    <csml:firing type="Boolean" firingStyle="and">
     <csml:script><![CDATA[m58]]>
     </csml:script>
    </csml:firing>
    <csml:delay type="Long" value="0.0" delayStyle="nodelay"/>
    <csml:calc calcStyle="speed"/>
    <csml:kinetic type="Double" kineticStyle="custom">
     <csml:parameter name="custom" value="(m43*m26*m44)/10000"/>
    </csml:kinetic>
   </csml:simulationCondition>
   <csml:function>
    <csml:connector label="c89" name="c89" type="process" from="e52" to="p76" linestyle="straight" supportpath="true">
     <csml:comment><![CDATA[]]>
     </csml:comment>
     <csml:firing type="Double" value="0" connectorFiringStyle="threshold"/>
     <csml:kinetic/>
     <csml:graphics>
      <csml:figure>
       <csml:processConnector name="default" points="2464.0 1565.0 2464.0 1390.0"/>
      </csml:figure>
      <csml:targetArrow>
       <csml:processConnectorArrow points="0.0 0.0 0.0 6.0 8.0 3.0" pointsInAbsoluteCoordinate="2461.0 1390.0 2467.0 1390.0 2464.0 1382.0"/>
      </csml:targetArrow>
     </csml:graphics>
    </csml:connector>
    <csml:connector label="c104" name="c101" type="process" from="e50" to="p76" linestyle="straight" supportpath="true">
     <csml:comment><![CDATA[]]>
     </csml:comment>
     <csml:firing type="Double" value="0" connectorFiringStyle="threshold"/>
     <csml:kinetic/>
     <csml:graphics>
      <csml:figure>
       <csml:processConnector name="default" points="2634.0 1361.0 2482.9691677317555 1374.2983122751914"/>
      </csml:figure>
      <csml:targetArrow>
       <csml:processConnectorArrow points="0.0 0.0 0.0 6.0 8.0 3.0" pointsInAbsoluteCoordinate="2483.2323006285587 1377.2867501745998 2482.7060348349523 1371.3098743757832 2475.0 1375.0000000000002"/>
      </csml:targetArrow>
     </csml:graphics>
    </csml:connector>
    <csml:connector label="c128" name="c128" type="association" from="e26" to="p76" linestyle="straight" supportpath="true">
     <csml:comment><![CDATA[]]>
     </csml:comment>
     <csml:firing type="Double" value="0" connectorFiringStyle="threshold"/>
     <csml:kinetic/>
     <csml:graphics>
      <csml:figure>
       <csml:associationConnector name="default" points="2635.0 1455.0 2482.2610163262343 1384.3582200508836"/>
      </csml:figure>
      <csml:targetArrow>
       <csml:associationConnectorArrow points="0.0 0.0 0.0 6.0 8.0 3.0" pointsInAbsoluteCoordinate="2481.001683807153 1387.0811011732214 2483.5203488453153 1381.6353389285455 2474.9999999999995 1381.0"/>
      </csml:targetArrow>
     </csml:graphics>
    </csml:connector>
    <csml:connector label="c119" name="c119" type="process" from="p76" to="e45" linestyle="straight" supportpath="true">
     <csml:comment><![CDATA[]]>
     </csml:comment>
     <csml:firing type="Double" value="0" connectorFiringStyle="threshold"/>
     <csml:kinetic/>
     <csml:graphics>
      <csml:figure>
       <csml:processConnector name="default" points="2464.0 1371.0 2464.0 1238.0"/>
      </csml:figure>
      <csml:targetArrow>
       <csml:processConnectorArrow points="0.0 0.0 0.0 6.0 8.0 3.0" pointsInAbsoluteCoordinate="2461.0 1238.0 2467.0 1238.0 2464.0 1230.0"/>
      </csml:targetArrow>
     </csml:graphics>
    </csml:connector>
   </csml:function>
   <csml:biological>
    <csml:effectList/>
   </csml:biological>
   <csml:logging value="true"/>
   <csml:graphics>
    <csml:figure>
     <csml:continuousProcess name="default" location="2453.5 1370.5" outlineWidth="0.0"/>
    </csml:figure>
   </csml:graphics>
  </csml:process>
  <csml:process label="p77" name="p77" type="continuous" csoclass="ProcessBiological" relationType="Type 0" edgeScore="1.0" bioprocess="ME_UnknownDegradation">
   <csml:comment><![CDATA[]]>
   </csml:comment>
   <csml:simulationCondition>
    <csml:priority value="0"/>
    <csml:firing type="Boolean" firingStyle="and">
     <csml:script><![CDATA[m58]]>
     </csml:script>
    </csml:firing>
    <csml:delay type="Long" value="0.0" delayStyle="nodelay"/>
    <csml:calc calcStyle="speed"/>
    <csml:kinetic type="Double" kineticStyle="custom">
     <csml:parameter name="custom" value="m16 / 10"/>
    </csml:kinetic>
   </csml:simulationCondition>
   <csml:function>
    <csml:connector label="c116" name="c116" type="process" from="e38" to="p77" linestyle="straight" supportpath="true">
     <csml:comment><![CDATA[]]>
     </csml:comment>
     <csml:firing type="Double" value="0" connectorFiringStyle="threshold"/>
     <csml:kinetic/>
     <csml:graphics>
      <csml:figure>
       <csml:processConnector name="default" points="2090.0 428.0 2221.6743746995307 370.21484275776"/>
      </csml:figure>
      <csml:targetArrow>
       <csml:processConnectorArrow points="0.0 0.0 0.0 6.0 8.0 3.0" pointsInAbsoluteCoordinate="2220.468808665371 367.46773327008395 2222.879940733691 372.96195224543607 2229.0000000000005 367.0"/>
      </csml:targetArrow>
     </csml:graphics>
    </csml:connector>
   </csml:function>
   <csml:biological>
    <csml:effectList/>
   </csml:biological>
   <csml:graphics>
    <csml:figure>
     <csml:continuousProcess name="default" location="2228.52 356.55999999999995" outlineWidth="0.0"/>
    </csml:figure>
   </csml:graphics>
  </csml:process>
  <csml:process label="p78" name="p78" type="continuous" csoclass="ProcessBiological" relationType="Type 0" edgeScore="1.0" bioprocess="ME_Translation">
   <csml:comment><![CDATA[]]>
   </csml:comment>
   <csml:simulationCondition>
    <csml:priority value="0"/>
    <csml:firing type="Boolean" firingStyle="and">
     <csml:script><![CDATA[m58]]>
     </csml:script>
    </csml:firing>
    <csml:delay type="Long" value="0.0" delayStyle="nodelay"/>
    <csml:calc calcStyle="speed"/>
    <csml:kinetic type="Double" value="10" kineticStyle="custom">
     <csml:parameter name="custom" value="10"/>
    </csml:kinetic>
   </csml:simulationCondition>
   <csml:function>
    <csml:connector label="c99" name="c99" type="process" from="p78" to="e28" linestyle="straight" supportpath="true">
     <csml:comment><![CDATA[]]>
     </csml:comment>
     <csml:firing type="Double" value="0" connectorFiringStyle="threshold"/>
     <csml:kinetic/>
     <csml:graphics>
      <csml:figure>
       <csml:processConnector name="default" points="1606.0 236.0 1705.2262084507272 260.11104130578417"/>
      </csml:figure>
      <csml:targetArrow>
       <csml:processConnectorArrow points="0.0 0.0 0.0 6.0 8.0 3.0" pointsInAbsoluteCoordinate="1705.934567961058 257.19586947480684 1704.517848940396 263.0262131367615 1713.0 262.0"/>
      </csml:targetArrow>
     </csml:graphics>
    </csml:connector>
   </csml:function>
   <csml:biological>
    <csml:effectList/>
   </csml:biological>
   <csml:graphics>
    <csml:figure>
     <csml:continuousProcess name="default" location="1585.424 228.51999999999998" outlineWidth="0.0"/>
    </csml:figure>
   </csml:graphics>
  </csml:process>
  <csml:process label="p79" name="p79" type="continuous" csoclass="ProcessBiological" relationType="Type 0" edgeScore="1.0" bioprocess="ME_Dissociation">
   <csml:comment><![CDATA[]]>
   </csml:comment>
   <csml:simulationCondition>
    <csml:priority value="0"/>
    <csml:firing type="Boolean" firingStyle="and">
     <csml:script><![CDATA[m58]]>
     </csml:script>
    </csml:firing>
    <csml:delay type="Long" value="0.0" delayStyle="nodelay"/>
    <csml:calc calcStyle="speed"/>
    <csml:kinetic type="Double" kineticStyle="custom">
     <csml:parameter name="custom" value="(m30*CTP)/10000"/>
    </csml:kinetic>
   </csml:simulationCondition>
   <csml:function>
    <csml:connector label="c121" name="c121" type="association" from="e30" to="p79" linestyle="straight" supportpath="true">
     <csml:comment><![CDATA[]]>
     </csml:comment>
     <csml:firing type="Double" value="3" connectorFiringStyle="threshold"/>
     <csml:kinetic/>
     <csml:graphics>
      <csml:figure>
       <csml:associationConnector name="default" points="1695.0 1201.0 1923.8032682766166 1175.5278005646455 2004.6406705047984 1085.9394938641153"/>
      </csml:figure>
      <csml:targetArrow>
       <csml:associationConnectorArrow points="0.0 0.0 0.0 6.0 8.0 3.0" pointsInAbsoluteCoordinate="2002.4133603057553 1083.9297453034148 2006.8679807038418 1087.949242424816 2010.0 1080.0"/>
      </csml:targetArrow>
     </csml:graphics>
    </csml:connector>
    <csml:connector label="c69" name="c69" type="process" from="e42" to="p79" linestyle="straight" supportpath="true">
     <csml:comment><![CDATA[]]>
     </csml:comment>
     <csml:firing type="Double" value="0" connectorFiringStyle="threshold"/>
     <csml:kinetic/>
     <csml:graphics>
      <csml:figure>
       <csml:processConnector name="default" points="1998.0 1183.0 2012.7720092248862 1087.9051906147945"/>
      </csml:figure>
      <csml:targetArrow>
       <csml:processConnectorArrow points="0.0 0.0 0.0 6.0 8.0 3.0" pointsInAbsoluteCoordinate="2009.8075627443384 1087.4446940741268 2015.7364557054343 1088.3656871554622 2014.0 1080.0"/>
      </csml:targetArrow>
     </csml:graphics>
    </csml:connector>
    <csml:connector label="c122" name="c122" type="process" from="p79" to="e43" linestyle="straight" supportpath="true">
     <csml:comment><![CDATA[]]>
     </csml:comment>
     <csml:firing type="Double" value="0" connectorFiringStyle="threshold"/>
     <csml:kinetic/>
     <csml:graphics>
      <csml:figure>
       <csml:processConnector name="default" points="2023.0 1069.0 2057.5437573947324 1043.7240799550736"/>
      </csml:figure>
      <csml:targetArrow>
       <csml:processConnectorArrow points="0.0 0.0 0.0 6.0 8.0 3.0" pointsInAbsoluteCoordinate="2055.77222741158 1041.3029889780983 2059.3152873778854 1046.1451709320488 2064.0 1038.9999999999998"/>
      </csml:targetArrow>
     </csml:graphics>
    </csml:connector>
   </csml:function>
   <csml:biological>
    <csml:effectList/>
   </csml:biological>
   <csml:graphics>
    <csml:figure>
     <csml:continuousProcess name="default" location="2004.9499999999998 1069.22" outlineWidth="0.0"/>
    </csml:figure>
   </csml:graphics>
  </csml:process>
  <csml:process label="p3" name="p3" type="continuous" csoclass="ProcessBiological" relationType="Type 0" edgeScore="1.0" bioprocess="ME_UnknownProduction">
   <csml:comment><![CDATA[]]>
   </csml:comment>
   <csml:simulationCondition>
    <csml:priority value="0"/>
    <csml:firing type="Boolean" firingStyle="and">
     <csml:script><![CDATA[m48]]>
     </csml:script>
    </csml:firing>
    <csml:delay type="Long" value="0.0" delayStyle="nodelay"/>
    <csml:calc calcStyle="speed"/>
    <csml:kinetic type="Double" kineticStyle="custom">
     <csml:parameter name="custom" value="(m13)/10"/>
    </csml:kinetic>
   </csml:simulationCondition>
   <csml:function>
    <csml:connector label="c23" name="c23" type="process" from="e13" to="p3" linestyle="straight" supportpath="true">
     <csml:comment><![CDATA[]]>
     </csml:comment>
     <csml:firing type="Double" value="0" connectorFiringStyle="threshold"/>
     <csml:kinetic/>
     <csml:graphics>
      <csml:figure>
       <csml:processConnector name="default" points="846.0 921.0 723.0 921.0"/>
      </csml:figure>
      <csml:targetArrow>
       <csml:processConnectorArrow points="0.0 0.0 0.0 6.0 8.0 3.0" pointsInAbsoluteCoordinate="723.0 924.0 723.0 918.0 715.0 921.0"/>
      </csml:targetArrow>
     </csml:graphics>
    </csml:connector>
    <csml:connector label="c28" name="c28" type="process" from="p3" to="e4" linestyle="straight" supportpath="true">
     <csml:comment><![CDATA[]]>
     </csml:comment>
     <csml:firing type="Double" value="0" connectorFiringStyle="threshold"/>
     <csml:kinetic/>
     <csml:graphics>
      <csml:figure>
       <csml:processConnector name="default" points="694.0 922.0 593.972366065959 930.3356361611701"/>
      </csml:figure>
      <csml:targetArrow>
       <csml:processConnectorArrow points="0.0 0.0 0.0 6.0 8.0 3.0" pointsInAbsoluteCoordinate="594.2215025055202 933.3252734359047 593.7232296263978 927.3459988864354 586.0 931.0"/>
      </csml:targetArrow>
     </csml:graphics>
    </csml:connector>
   </csml:function>
   <csml:biological>
    <csml:effectList/>
   </csml:biological>
   <csml:graphics>
    <csml:figure>
     <csml:continuousProcess name="default" location="693.6042808219179 915.8" outlineWidth="0.0"/>
    </csml:figure>
   </csml:graphics>
  </csml:process>
  <csml:process label="p16" name="p16" type="continuous" relationType="Type 0" edgeScore="1.0">
   <csml:comment><![CDATA[]]>
   </csml:comment>
   <csml:simulationCondition>
    <csml:priority value="0"/>
    <csml:firing type="Boolean" firingStyle="and">
     <csml:script><![CDATA[m48]]>
     </csml:script>
    </csml:firing>
    <csml:delay type="Long" value="0.0" delayStyle="nodelay"/>
    <csml:calc calcStyle="speed"/>
    <csml:kinetic type="Double" kineticStyle="custom">
     <csml:parameter name="custom" value="m4/10000"/>
    </csml:kinetic>
   </csml:simulationCondition>
   <csml:function>
    <csml:connector label="c44" name="c44" type="association" from="e4" to="p16" linestyle="straight" supportpath="true">
     <csml:comment><![CDATA[]]>
     </csml:comment>
     <csml:firing type="Double" value="0" connectorFiringStyle="threshold"/>
     <csml:kinetic/>
     <csml:graphics>
      <csml:figure>
       <csml:associationConnector name="default" points="567.0 926.0 505.4904638506382 881.6769518923717"/>
      </csml:figure>
      <csml:targetArrow>
       <csml:associationConnectorArrow points="0.0 0.0 0.0 6.0 8.0 3.0" pointsInAbsoluteCoordinate="503.7366068909988 884.110875836361 507.24432081027754 879.2430279483823 499.0 877.0"/>
      </csml:targetArrow>
     </csml:graphics>
    </csml:connector>
    <csml:connector label="c49" name="c49" type="process" from="p16" to="e12" linestyle="straight" supportpath="true">
     <csml:comment><![CDATA[]]>
     </csml:comment>
     <csml:firing type="Double" value="0" connectorFiringStyle="threshold"/>
     <csml:kinetic/>
     <csml:graphics>
      <csml:figure>
       <csml:processConnector name="default" points="486.0 866.0 446.59435324370986 825.7186722046812"/>
      </csml:figure>
      <csml:targetArrow>
       <csml:processConnectorArrow points="0.0 0.0 0.0 6.0 8.0 3.0" pointsInAbsoluteCoordinate="444.44985116695443 827.8165546710724 448.7388553204653 823.62078973829 441.0 820.0"/>
      </csml:targetArrow>
     </csml:graphics>
    </csml:connector>
   </csml:function>
   <csml:biological>
    <csml:effectList/>
   </csml:biological>
   <csml:graphics>
    <csml:figure>
     <csml:continuousProcess name="default" location="481.37898116438373 866.025" outlineWidth="0.0"/>
    </csml:figure>
   </csml:graphics>
  </csml:process>
  <csml:process label="p43" name="p43" type="continuous" csoclass="ProcessBiological" relationType="Type 0" edgeScore="1.0" bioprocess="ME_Dissociation">
   <csml:comment><![CDATA[]]>
   </csml:comment>
   <csml:simulationCondition>
    <csml:priority value="0"/>
    <csml:firing type="Boolean" firingStyle="and">
     <csml:script><![CDATA[m58]]>
     </csml:script>
    </csml:firing>
    <csml:delay type="Long" value="0.0" delayStyle="nodelay"/>
    <csml:calc calcStyle="speed"/>
    <csml:kinetic type="Double" kineticStyle="mass">
     <csml:parameter name="coefficient1" value="0.0010"/>
     <csml:parameter name="coefficient2" value="1.0"/>
    </csml:kinetic>
   </csml:simulationCondition>
   <csml:function>
    <csml:connector label="c112" name="c112" type="association" from="e47" to="p43" linestyle="straight" supportpath="true">
     <csml:comment><![CDATA[]]>
     </csml:comment>
     <csml:firing type="Double" value="0" connectorFiringStyle="threshold"/>
     <csml:kinetic>
      <csml:parameter name="stoichiometry" value="1"/>
     </csml:kinetic>
     <csml:graphics>
      <csml:figure>
       <csml:associationConnector name="default" points="2175.0 1685.0 1878.9964964164988 1676.2367383807516"/>
      </csml:figure>
      <csml:targetArrow>
       <csml:associationConnectorArrow points="0.0 0.0 0.0 6.0 8.0 3.0" pointsInAbsoluteCoordinate="1878.9077195237169 1679.2354245369386 1879.0852733092806 1673.2380522245644 1870.9999999999998 1676.0"/>
      </csml:targetArrow>
     </csml:graphics>
    </csml:connector>
    <csml:connector label="c130" name="c130" type="process" from="e44" to="p43" linestyle="straight" supportpath="true">
     <csml:comment><![CDATA[]]>
     </csml:comment>
     <csml:firing type="Double" value="0" connectorFiringStyle="threshold"/>
     <csml:kinetic>
      <csml:parameter name="stoichiometry" value="1"/>
     </csml:kinetic>
     <csml:graphics>
      <csml:figure>
       <csml:processConnector name="default" points="1861.0 1582.0 1861.0 1662.0"/>
      </csml:figure>
      <csml:targetArrow>
       <csml:processConnectorArrow points="0.0 0.0 0.0 6.0 8.0 3.0" pointsInAbsoluteCoordinate="1864.0 1662.0 1858.0 1662.0 1861.0 1670.0"/>
      </csml:targetArrow>
     </csml:graphics>
    </csml:connector>
    <csml:connector label="c91" name="c91" type="process" from="p43" to="e46" linestyle="straight" supportpath="true">
     <csml:comment><![CDATA[]]>
     </csml:comment>
     <csml:firing type="Double" value="0" connectorFiringStyle="threshold"/>
     <csml:kinetic>
      <csml:parameter name="stoichiometry" value="1"/>
     </csml:kinetic>
     <csml:graphics>
      <csml:figure>
       <csml:processConnector name="default" points="1850.0 1676.0 1758.996329433163 1678.7576869868738"/>
      </csml:figure>
      <csml:targetArrow>
       <csml:processConnectorArrow points="0.0 0.0 0.0 6.0 8.0 3.0" pointsInAbsoluteCoordinate="1759.0871968130853 1681.7563105243098 1758.9054620532406 1675.7590634494375 1751.0 1678.9999999999998"/>
      </csml:targetArrow>
     </csml:graphics>
    </csml:connector>
   </csml:function>
   <csml:biological>
    <csml:effectList/>
   </csml:biological>
   <csml:graphics>
    <csml:figure>
     <csml:continuousProcess name="default" location="1850.1204568323606 1670.1298042704625" outlineWidth="0.0"/>
    </csml:figure>
   </csml:graphics>
  </csml:process>
  <csml:process label="p65" name="p65" type="continuous" csoclass="ProcessBiological" relationType="Type 0" edgeScore="1.0" bioprocess="ME_UnknownDegradation">
   <csml:comment><![CDATA[]]>
   </csml:comment>
   <csml:simulationCondition>
    <csml:priority value="0"/>
    <csml:firing type="Boolean" firingStyle="and">
     <csml:script><![CDATA[m58]]>
     </csml:script>
    </csml:firing>
    <csml:delay type="Long" value="0.0" delayStyle="nodelay"/>
    <csml:calc calcStyle="speed"/>
    <csml:kinetic type="Double" kineticStyle="custom">
     <csml:parameter name="custom" value="m26 / 10"/>
    </csml:kinetic>
   </csml:simulationCondition>
   <csml:function>
    <csml:connector label="c52" name="c66" type="process" from="e26" to="p65" linestyle="straight" supportpath="true">
     <csml:comment><![CDATA[]]>
     </csml:comment>
     <csml:firing type="Double" value="0" connectorFiringStyle="threshold"/>
     <csml:kinetic/>
     <csml:graphics>
      <csml:figure>
       <csml:processConnector name="default" points="2655.0 1461.0 2731.0276339340408 1467.33563616117"/>
      </csml:figure>
      <csml:targetArrow>
       <csml:processConnectorArrow points="0.0 0.0 0.0 6.0 8.0 3.0" pointsInAbsoluteCoordinate="2731.276770373602 1464.3459988864354 2730.77849749448 1470.3252734359046 2739.0 1468.0"/>
      </csml:targetArrow>
     </csml:graphics>
    </csml:connector>
   </csml:function>
   <csml:biological>
    <csml:effectList/>
   </csml:biological>
   <csml:logging value="true"/>
   <csml:graphics>
    <csml:figure>
     <csml:continuousProcess name="default" location="2738.6 1463.2" outlineWidth="0.0"/>
    </csml:figure>
   </csml:graphics>
  </csml:process>
  <csml:process label="p38" name="p38" type="continuous" relationType="Type 0" edgeScore="1.0">
   <csml:comment><![CDATA[]]>
   </csml:comment>
   <csml:simulationCondition>
    <csml:priority value="0"/>
    <csml:firing type="Boolean" firingStyle="and">
     <csml:script><![CDATA[m48]]>
     </csml:script>
    </csml:firing>
    <csml:delay type="Long" value="0.0" delayStyle="nodelay"/>
    <csml:calc calcStyle="speed"/>
    <csml:kinetic type="Double" kineticStyle="mass">
     <csml:parameter name="coefficient1" value="0.1"/>
     <csml:parameter name="coefficient2" value="1.0"/>
    </csml:kinetic>
   </csml:simulationCondition>
   <csml:function>
    <csml:connector label="c71" name="c71" type="process" from="e15" to="p38" linestyle="straight" supportpath="true">
     <csml:comment><![CDATA[]]>
     </csml:comment>
     <csml:firing type="Double" value="0" connectorFiringStyle="threshold"/>
     <csml:kinetic>
      <csml:parameter name="stoichiometry" value="1"/>
     </csml:kinetic>
     <csml:graphics>
      <csml:figure>
       <csml:processConnector name="default" points="1243.0 1013.0 1370.0701767945388 1029.9426902392718"/>
      </csml:figure>
      <csml:targetArrow>
       <csml:processConnectorArrow points="0.0 0.0 0.0 6.0 8.0 3.0" pointsInAbsoluteCoordinate="1370.4666679548118 1026.9690065372238 1369.6736856342657 1032.9163739413195 1377.9999999999998 1030.9999999999998"/>
      </csml:targetArrow>
     </csml:graphics>
    </csml:connector>
   </csml:function>
   <csml:biological>
    <csml:effectList/>
   </csml:biological>
   <csml:graphics>
    <csml:figure>
     <csml:continuousProcess name="default" location="1377.5 1026.5" outlineWidth="0.0"/>
    </csml:figure>
   </csml:graphics>
  </csml:process>
  <csml:process label="p68" name="p68" type="continuous" relationType="Type 0" edgeScore="1.0">
   <csml:comment><![CDATA[]]>
   </csml:comment>
   <csml:simulationCondition>
    <csml:priority value="0"/>
    <csml:firing type="Boolean" value="false" firingStyle="and"/>
    <csml:delay type="Long" value="0.0" delayStyle="nodelay"/>
    <csml:calc calcStyle="speed"/>
    <csml:kinetic type="Double" kineticStyle="mass">
     <csml:parameter name="coefficient1" value="0.1"/>
     <csml:parameter name="coefficient2" value="1.0"/>
    </csml:kinetic>
   </csml:simulationCondition>
   <csml:function>
    <csml:connector label="c75" name="c75" type="process" from="p68" to="e35" linestyle="straight" supportpath="true">
     <csml:comment><![CDATA[]]>
     </csml:comment>
     <csml:firing type="Double" value="0" connectorFiringStyle="threshold"/>
     <csml:kinetic>
      <csml:parameter name="stoichiometry" value="1"/>
     </csml:kinetic>
     <csml:graphics>
      <csml:figure>
       <csml:processConnector name="default" points="914.0 1024.0 846.0 1024.0"/>
      </csml:figure>
      <csml:targetArrow>
       <csml:processConnectorArrow points="0.0 0.0 0.0 6.0 8.0 3.0" pointsInAbsoluteCoordinate="846.0 1027.0 846.0 1021.0 838.0 1024.0"/>
      </csml:targetArrow>
     </csml:graphics>
    </csml:connector>
   </csml:function>
   <csml:biological>
    <csml:effectList/>
   </csml:biological>
   <csml:graphics>
    <csml:figure>
     <csml:continuousProcess name="default" location="913.5 1018.53125" outlineWidth="0.0"/>
    </csml:figure>
   </csml:graphics>
  </csml:process>
  <csml:process label="p81" name="p81" type="continuous" relationType="Type 0" edgeScore="1.0">
   <csml:comment><![CDATA[]]>
   </csml:comment>
   <csml:simulationCondition>
    <csml:priority value="0"/>
    <csml:firing type="Boolean" firingStyle="and">
     <csml:script><![CDATA[m48]]>
     </csml:script>
    </csml:firing>
    <csml:delay type="Long" value="0.0" delayStyle="nodelay"/>
    <csml:calc calcStyle="speed"/>
    <csml:kinetic type="Double" kineticStyle="mass">
     <csml:parameter name="coefficient1" value="0.1"/>
     <csml:parameter name="coefficient2" value="1.0"/>
    </csml:kinetic>
   </csml:simulationCondition>
   <csml:function>
    <csml:connector label="c148" name="c148" type="process" from="e59" to="p81" linestyle="straight" supportpath="true">
     <csml:comment><![CDATA[]]>
     </csml:comment>
     <csml:firing type="Double" value="0" connectorFiringStyle="threshold"/>
     <csml:kinetic>
      <csml:parameter name="stoichiometry" value="1"/>
     </csml:kinetic>
     <csml:graphics>
      <csml:figure>
       <csml:processConnector name="default" points="570.0 1498.0 570.0 1543.0"/>
      </csml:figure>
      <csml:targetArrow>
       <csml:processConnectorArrow points="0.0 0.0 0.0 6.0 8.0 3.0" pointsInAbsoluteCoordinate="573.0 1543.0 567.0 1543.0 570.0 1551.0"/>
      </csml:targetArrow>
     </csml:graphics>
    </csml:connector>
    <csml:connector label="c159" name="c159" type="process" from="e63" to="p81" linestyle="straight" supportpath="true">
     <csml:comment><![CDATA[]]>
     </csml:comment>
     <csml:firing type="Double" value="0" connectorFiringStyle="threshold"/>
     <csml:kinetic>
      <csml:parameter name="stoichiometry" value="1"/>
     </csml:kinetic>
     <csml:graphics>
      <csml:figure>
       <csml:processConnector name="default" points="832.0 1456.0 588.472122562507 1549.1421363904356"/>
      </csml:figure>
      <csml:targetArrow>
       <csml:processConnectorArrow points="0.0 0.0 0.0 6.0 8.0 3.0" pointsInAbsoluteCoordinate="589.5438214160937 1551.9441823513757 587.4004237089204 1546.3400904294954 581.0 1552.0"/>
      </csml:targetArrow>
     </csml:graphics>
    </csml:connector>
    <csml:connector label="c149" name="c149" type="process" from="p81" to="e60" linestyle="straight" supportpath="true">
     <csml:comment><![CDATA[]]>
     </csml:comment>
     <csml:firing type="Double" value="0" connectorFiringStyle="threshold"/>
     <csml:kinetic>
      <csml:parameter name="stoichiometry" value="1"/>
     </csml:kinetic>
     <csml:graphics>
      <csml:figure>
       <csml:processConnector name="default" points="570.0 1562.0 570.0 1622.0"/>
      </csml:figure>
      <csml:targetArrow>
       <csml:processConnectorArrow points="0.0 0.0 0.0 6.0 8.0 3.0" pointsInAbsoluteCoordinate="573.0 1622.0 567.0 1622.0 570.0 1630.0"/>
      </csml:targetArrow>
     </csml:graphics>
    </csml:connector>
   </csml:function>
   <csml:biological>
    <csml:effectList/>
   </csml:biological>
   <csml:graphics>
    <csml:figure>
     <csml:continuousProcess name="default" location="559.75 1550.5" outlineWidth="0.0"/>
    </csml:figure>
   </csml:graphics>
  </csml:process>
  <csml:process label="p82" name="p82" type="continuous" relationType="Type 0" edgeScore="1.0">
   <csml:comment><![CDATA[]]>
   </csml:comment>
   <csml:simulationCondition>
    <csml:priority value="0"/>
    <csml:firing type="Boolean" firingStyle="and">
     <csml:script><![CDATA[m48]]>
     </csml:script>
    </csml:firing>
    <csml:delay type="Long" value="0.0" delayStyle="nodelay"/>
    <csml:calc calcStyle="speed"/>
    <csml:kinetic type="Double" value="5" kineticStyle="custom">
     <csml:parameter name="custom" value="5"/>
    </csml:kinetic>
   </csml:simulationCondition>
   <csml:function>
    <csml:connector label="c160" name="c160" type="inhibitory" from="e6" to="p82" linestyle="straight" supportpath="true">
     <csml:comment><![CDATA[]]>
     </csml:comment>
     <csml:firing type="Double" value="100" connectorFiringStyle="threshold"/>
     <csml:kinetic/>
     <csml:graphics>
      <csml:figure>
       <csml:inhibitoryConnector name="default" points="580.0 1305.0 828.1087751412585 1364.0735178907757"/>
      </csml:figure>
      <csml:targetArrow>
       <csml:bioInhibitoryConnectorArrow location="0.0 0.0" size="4.0 14.0" pointsInAbsoluteCoordinate="829.7301188324009 1357.2638743879781 826.4874314501163 1370.8831613935733 830.3786563088578 1371.8096435027974 833.6213436911423 1358.1903564972024"/>
      </csml:targetArrow>
     </csml:graphics>
    </csml:connector>
    <csml:connector label="c156" name="c156" type="process" from="p82" to="e63" linestyle="straight" supportpath="true">
     <csml:comment><![CDATA[]]>
     </csml:comment>
     <csml:firing type="Double" value="0" connectorFiringStyle="threshold"/>
     <csml:kinetic/>
     <csml:graphics>
      <csml:figure>
       <csml:processConnector name="default" points="842.0 1374.0 842.0 1434.0"/>
      </csml:figure>
      <csml:targetArrow>
       <csml:processConnectorArrow points="0.0 0.0 0.0 6.0 8.0 3.0" pointsInAbsoluteCoordinate="845.0 1434.0 839.0 1434.0 842.0 1442.0"/>
      </csml:targetArrow>
     </csml:graphics>
    </csml:connector>
   </csml:function>
   <csml:biological>
    <csml:effectList/>
   </csml:biological>
   <csml:graphics>
    <csml:figure>
     <csml:continuousProcess name="default" location="831.5 1362.5" outlineWidth="0.0"/>
    </csml:figure>
   </csml:graphics>
  </csml:process>
  <csml:process label="p83" name="p83" type="continuous" relationType="Type 0" edgeScore="1.0">
   <csml:comment><![CDATA[]]>
   </csml:comment>
   <csml:simulationCondition>
    <csml:priority value="0"/>
    <csml:firing type="Boolean" firingStyle="and">
     <csml:script><![CDATA[m48]]>
     </csml:script>
    </csml:firing>
    <csml:delay type="Long" value="0.0" delayStyle="nodelay"/>
    <csml:calc calcStyle="speed"/>
    <csml:kinetic type="Double" kineticStyle="mass">
     <csml:parameter name="coefficient1" value="0.1"/>
     <csml:parameter name="coefficient2" value="1.0"/>
    </csml:kinetic>
   </csml:simulationCondition>
   <csml:function>
    <csml:connector label="c158" name="c158" type="process" from="e63" to="p83" linestyle="straight" supportpath="true">
     <csml:comment><![CDATA[]]>
     </csml:comment>
     <csml:firing type="Double" value="0" connectorFiringStyle="threshold"/>
     <csml:kinetic>
      <csml:parameter name="stoichiometry" value="1"/>
     </csml:kinetic>
     <csml:graphics>
      <csml:figure>
       <csml:processConnector name="default" points="842.0 1463.0 842.0 1499.0"/>
      </csml:figure>
      <csml:targetArrow>
       <csml:processConnectorArrow points="0.0 0.0 0.0 6.0 8.0 3.0" pointsInAbsoluteCoordinate="845.0 1499.0 839.0 1499.0 842.0 1507.0"/>
      </csml:targetArrow>
     </csml:graphics>
    </csml:connector>
   </csml:function>
   <csml:biological>
    <csml:effectList/>
   </csml:biological>
   <csml:graphics>
    <csml:figure>
     <csml:continuousProcess name="default" location="831.5 1506.5" outlineWidth="0.0"/>
    </csml:figure>
   </csml:graphics>
  </csml:process>
  <csml:process label="p84" name="p84" type="continuous" relationType="Type 0" edgeScore="1.0">
   <csml:comment><![CDATA[]]>
   </csml:comment>
   <csml:simulationCondition>
    <csml:priority value="0"/>
    <csml:firing type="Boolean" firingStyle="and">
     <csml:script><![CDATA[m48]]>
     </csml:script>
    </csml:firing>
    <csml:delay type="Long" value="0.0" delayStyle="nodelay"/>
    <csml:calc calcStyle="speed"/>
    <csml:kinetic type="Double" kineticStyle="mass">
     <csml:parameter name="coefficient1" value="0.1"/>
     <csml:parameter name="coefficient2" value="1.0"/>
    </csml:kinetic>
   </csml:simulationCondition>
   <csml:function>
    <csml:connector label="c150" name="c150" type="process" from="e60" to="p84" linestyle="straight" supportpath="true">
     <csml:comment><![CDATA[]]>
     </csml:comment>
     <csml:firing type="Double" value="0" connectorFiringStyle="threshold"/>
     <csml:kinetic>
      <csml:parameter name="stoichiometry" value="1"/>
     </csml:kinetic>
     <csml:graphics>
      <csml:figure>
       <csml:processConnector name="default" points="570.0 1650.0 570.0 1697.0"/>
      </csml:figure>
      <csml:targetArrow>
       <csml:processConnectorArrow points="0.0 0.0 0.0 6.0 8.0 3.0" pointsInAbsoluteCoordinate="573.0 1697.0 567.0 1697.0 570.0 1705.0"/>
      </csml:targetArrow>
     </csml:graphics>
    </csml:connector>
    <csml:connector label="c151" name="c151" type="process" from="p84" to="e7" linestyle="straight" supportpath="true">
     <csml:comment><![CDATA[]]>
     </csml:comment>
     <csml:firing type="Double" value="0" connectorFiringStyle="threshold"/>
     <csml:kinetic>
      <csml:parameter name="stoichiometry" value="1"/>
     </csml:kinetic>
     <csml:graphics>
      <csml:figure>
       <csml:processConnector name="default" points="581.0 1708.0 726.1494900025828 1679.539315685768"/>
      </csml:figure>
      <csml:targetArrow>
       <csml:processConnectorArrow points="0.0 0.0 0.0 6.0 8.0 3.0" pointsInAbsoluteCoordinate="725.5722466204197 1676.5953744367366 726.7267333847458 1682.4832569347996 734.0 1678.0"/>
      </csml:targetArrow>
     </csml:graphics>
    </csml:connector>
    <csml:connector label="c152" name="c152" type="process" from="p84" to="e61" linestyle="straight" supportpath="true">
     <csml:comment><![CDATA[]]>
     </csml:comment>
     <csml:firing type="Double" value="0" connectorFiringStyle="threshold"/>
     <csml:kinetic>
      <csml:parameter name="stoichiometry" value="1"/>
     </csml:kinetic>
     <csml:graphics>
      <csml:figure>
       <csml:processConnector name="default" points="560.0 1710.0 455.0 1710.0"/>
      </csml:figure>
      <csml:targetArrow>
       <csml:processConnectorArrow points="0.0 0.0 0.0 6.0 8.0 3.0" pointsInAbsoluteCoordinate="455.0 1713.0 455.0 1707.0 447.0 1710.0"/>
      </csml:targetArrow>
     </csml:graphics>
    </csml:connector>
   </csml:function>
   <csml:biological>
    <csml:effectList/>
   </csml:biological>
   <csml:graphics>
    <csml:figure>
     <csml:continuousProcess name="default" location="559.75 1704.5" outlineWidth="0.0"/>
    </csml:figure>
   </csml:graphics>
  </csml:process>
  <csml:process label="p85" name="p85" type="continuous" relationType="Type 0" edgeScore="1.0">
   <csml:comment><![CDATA[]]>
   </csml:comment>
   <csml:simulationCondition>
    <csml:priority value="0"/>
    <csml:firing type="Boolean" firingStyle="and">
     <csml:script><![CDATA[m48]]>
     </csml:script>
    </csml:firing>
    <csml:delay type="Long" value="0.0" delayStyle="nodelay"/>
    <csml:calc calcStyle="speed"/>
    <csml:kinetic type="Double" kineticStyle="mass">
     <csml:parameter name="coefficient1" value="0.1"/>
     <csml:parameter name="coefficient2" value="1.0"/>
    </csml:kinetic>
   </csml:simulationCondition>
   <csml:function>
    <csml:connector label="c153" name="c153" type="process" from="e61" to="p85" linestyle="straight" supportpath="true">
     <csml:comment><![CDATA[]]>
     </csml:comment>
     <csml:firing type="Double" value="0" connectorFiringStyle="threshold"/>
     <csml:kinetic>
      <csml:parameter name="stoichiometry" value="1"/>
     </csml:kinetic>
     <csml:graphics>
      <csml:figure>
       <csml:processConnector name="default" points="426.0 1710.0 379.0 1710.0"/>
      </csml:figure>
      <csml:targetArrow>
       <csml:processConnectorArrow points="0.0 0.0 0.0 6.0 8.0 3.0" pointsInAbsoluteCoordinate="379.0 1713.0 379.0 1707.0 371.0 1710.0"/>
      </csml:targetArrow>
     </csml:graphics>
    </csml:connector>
    <csml:connector label="c154" name="c154" type="process" from="p85" to="e62" linestyle="straight" supportpath="true">
     <csml:comment><![CDATA[]]>
     </csml:comment>
     <csml:firing type="Double" value="0" connectorFiringStyle="threshold"/>
     <csml:kinetic>
      <csml:parameter name="stoichiometry" value="1"/>
     </csml:kinetic>
     <csml:graphics>
      <csml:figure>
       <csml:processConnector name="default" points="350.0 1710.0 307.0 1710.0"/>
      </csml:figure>
      <csml:targetArrow>
       <csml:processConnectorArrow points="0.0 0.0 0.0 6.0 8.0 3.0" pointsInAbsoluteCoordinate="307.0 1713.0 307.0 1707.0 299.0 1710.0"/>
      </csml:targetArrow>
     </csml:graphics>
    </csml:connector>
   </csml:function>
   <csml:biological>
    <csml:effectList/>
   </csml:biological>
   <csml:graphics>
    <csml:figure>
     <csml:continuousProcess name="default" location="349.5 1704.5" outlineWidth="0.0"/>
    </csml:figure>
   </csml:graphics>
  </csml:process>
  <csml:process label="p86" name="p86" type="continuous" relationType="Type 0" edgeScore="1.0">
   <csml:comment><![CDATA[]]>
   </csml:comment>
   <csml:simulationCondition>
    <csml:priority value="0"/>
    <csml:firing type="Boolean" firingStyle="and">
     <csml:script><![CDATA[m48]]>
     </csml:script>
    </csml:firing>
    <csml:delay type="Long" value="0.0" delayStyle="nodelay"/>
    <csml:calc calcStyle="speed"/>
    <csml:kinetic type="Double" kineticStyle="mass">
     <csml:parameter name="coefficient1" value="0.1"/>
     <csml:parameter name="coefficient2" value="1.0"/>
    </csml:kinetic>
   </csml:simulationCondition>
   <csml:function>
    <csml:connector label="c155" name="c155" type="association" from="e61" to="p86" linestyle="straight" supportpath="true">
     <csml:comment><![CDATA[]]>
     </csml:comment>
     <csml:firing type="Double" value="0" connectorFiringStyle="threshold"/>
     <csml:kinetic>
      <csml:parameter name="stoichiometry" value="1"/>
     </csml:kinetic>
     <csml:graphics>
      <csml:figure>
       <csml:associationConnector name="default" points="432.0 1700.0 384.6570009553913 1565.5458827133114"/>
      </csml:figure>
      <csml:targetArrow>
       <csml:associationConnectorArrow points="0.0 0.0 0.0 6.0 8.0 3.0" pointsInAbsoluteCoordinate="381.8272949378996 1566.542258071583 387.48670697288304 1564.5495073550396 382.0 1558.0"/>
      </csml:targetArrow>
     </csml:graphics>
    </csml:connector>
    <csml:connector label="c157" name="c157" type="process" from="p86" to="e22" linestyle="straight" supportpath="true">
     <csml:comment><![CDATA[]]>
     </csml:comment>
     <csml:firing type="Double" value="0" connectorFiringStyle="threshold"/>
     <csml:kinetic>
      <csml:parameter name="stoichiometry" value="1"/>
     </csml:kinetic>
     <csml:graphics>
      <csml:figure>
       <csml:processConnector name="default" points="382.0 1547.0 425.6108428987668 1407.6349150843757"/>
      </csml:figure>
      <csml:targetArrow>
       <csml:processConnectorArrow points="0.0 0.0 0.0 6.0 8.0 3.0" pointsInAbsoluteCoordinate="422.74774974212596 1406.7389811714133 428.4739360554077 1408.5308489973384 428.00000000000006 1400.0000000000002"/>
      </csml:targetArrow>
     </csml:graphics>
    </csml:connector>
   </csml:function>
   <csml:biological>
    <csml:effectList/>
   </csml:biological>
   <csml:graphics>
    <csml:figure>
     <csml:continuousProcess name="default" location="369.5 1546.5" outlineWidth="0.0"/>
    </csml:figure>
   </csml:graphics>
  </csml:process>
  <csml:process label="p88" name="p88" type="continuous" relationType="Type 0" edgeScore="1.0">
   <csml:comment><![CDATA[]]>
   </csml:comment>
   <csml:simulationCondition>
    <csml:priority value="0"/>
    <csml:firing type="Boolean" firingStyle="and">
     <csml:script><![CDATA[m60]]>
     </csml:script>
    </csml:firing>
    <csml:delay type="Long" value="0.0" delayStyle="nodelay"/>
    <csml:calc calcStyle="speed"/>
    <csml:kinetic type="Double" kineticStyle="mass">
     <csml:parameter name="coefficient1" value="0.01"/>
     <csml:parameter name="coefficient2" value="1.0"/>
    </csml:kinetic>
   </csml:simulationCondition>
   <csml:function>
    <csml:connector label="c163" name="c163" type="process" from="e48" to="p88" linestyle="straight" supportpath="true">
     <csml:comment><![CDATA[]]>
     </csml:comment>
     <csml:firing type="Double" value="0" connectorFiringStyle="threshold"/>
     <csml:kinetic>
      <csml:parameter name="stoichiometry" value="1"/>
     </csml:kinetic>
     <csml:graphics>
      <csml:figure>
       <csml:processConnector name="default" points="2457.0 960.0 2351.864229231066 1057.5584179207226"/>
      </csml:figure>
      <csml:targetArrow>
       <csml:processConnectorArrow points="0.0 0.0 0.0 6.0 8.0 3.0" pointsInAbsoluteCoordinate="2353.904822510795 1059.7575038823722 2349.823635951337 1055.3593319590727 2346.0 1063.0"/>
      </csml:targetArrow>
     </csml:graphics>
    </csml:connector>
    <csml:connector label="c164" name="c164" type="process" from="e51" to="p88" linestyle="straight" supportpath="true">
     <csml:comment><![CDATA[]]>
     </csml:comment>
     <csml:firing type="Double" value="0" connectorFiringStyle="threshold"/>
     <csml:kinetic>
      <csml:parameter name="stoichiometry" value="1"/>
     </csml:kinetic>
     <csml:graphics>
      <csml:figure>
       <csml:processConnector name="default" points="2651.0 959.0 2358.5508668509283 1061.3571966021752"/>
      </csml:figure>
      <csml:targetArrow>
       <csml:processConnectorArrow points="0.0 0.0 0.0 6.0 8.0 3.0" pointsInAbsoluteCoordinate="2359.5419181251127 1064.1887716712733 2357.559815576744 1058.5256215330771 2351.0000000000005 1064.0000000000002"/>
      </csml:targetArrow>
     </csml:graphics>
    </csml:connector>
    <csml:connector label="c171" name="c171" type="association" from="e25" to="p88" linestyle="straight" supportpath="true">
     <csml:comment><![CDATA[]]>
     </csml:comment>
     <csml:firing type="Double" value="0" connectorFiringStyle="threshold"/>
     <csml:kinetic>
      <csml:parameter name="stoichiometry" value="1"/>
     </csml:kinetic>
     <csml:graphics>
      <csml:figure>
       <csml:associationConnector name="default" points="1195.0 1297.0 2347.5695252979326 1411.7425419963943 2340.1792519206265 1081.997991544691"/>
      </csml:figure>
      <csml:targetArrow>
       <csml:associationConnectorArrow points="0.0 0.0 0.0 6.0 8.0 3.0" pointsInAbsoluteCoordinate="2337.180005091367 1082.065211014926 2343.1784987498854 1081.930772074456 2339.9999999999995 1073.9999999999998"/>
      </csml:targetArrow>
     </csml:graphics>
    </csml:connector>
    <csml:connector label="c165" name="c165" type="process" from="p88" to="e10" linestyle="straight" supportpath="true">
     <csml:comment><![CDATA[]]>
     </csml:comment>
     <csml:firing type="Double" value="0" connectorFiringStyle="threshold"/>
     <csml:kinetic>
      <csml:parameter name="stoichiometry" value="1"/>
     </csml:kinetic>
     <csml:graphics>
      <csml:figure>
       <csml:processConnector name="default" points="2340.0 1074.0 2343.954330884685 1371.8972834377375 1058.9680528154654 1256.7142368864406"/>
      </csml:figure>
      <csml:targetArrow>
       <csml:processConnectorArrow points="0.0 0.0 0.0 6.0 8.0 3.0" pointsInAbsoluteCoordinate="1058.7002139830502 1259.70225669224 1059.2358916478806 1253.726217080641 1050.9999999999998 1256.0"/>
      </csml:targetArrow>
     </csml:graphics>
    </csml:connector>
   </csml:function>
   <csml:biological>
    <csml:effectList/>
   </csml:biological>
   <csml:graphics>
    <csml:figure>
     <csml:continuousProcess name="default" location="2329.5 1062.5" outlineWidth="0.0"/>
    </csml:figure>
   </csml:graphics>
  </csml:process>
  <csml:process label="p89" name="p89" type="continuous" relationType="Type 0" edgeScore="1.0">
   <csml:comment><![CDATA[]]>
   </csml:comment>
   <csml:simulationCondition>
    <csml:priority value="0"/>
    <csml:firing type="Boolean" firingStyle="and">
     <csml:script><![CDATA[m60]]>
     </csml:script>
    </csml:firing>
    <csml:delay type="Long" value="0.0" delayStyle="nodelay"/>
    <csml:calc calcStyle="speed"/>
    <csml:kinetic type="Double" kineticStyle="mass">
     <csml:parameter name="coefficient1" value="0.0010"/>
     <csml:parameter name="coefficient2" value="1.0"/>
    </csml:kinetic>
   </csml:simulationCondition>
   <csml:function>
    <csml:connector label="c166" name="c166" type="process" from="e48" to="p89" linestyle="straight" supportpath="true">
     <csml:comment><![CDATA[]]>
     </csml:comment>
     <csml:firing type="Double" value="0" connectorFiringStyle="threshold"/>
     <csml:kinetic>
      <csml:parameter name="stoichiometry" value="1"/>
     </csml:kinetic>
     <csml:graphics>
      <csml:figure>
       <csml:processConnector name="default" points="2454.0 954.0 1598.9909869517471 994.6203586732079"/>
      </csml:figure>
      <csml:targetArrow>
       <csml:processConnectorArrow points="0.0 0.0 0.0 6.0 8.0 3.0" pointsInAbsoluteCoordinate="1599.133352449294 997.616978780113 1598.8486214542 991.6237385663027 1591.0 995.0"/>
      </csml:targetArrow>
     </csml:graphics>
    </csml:connector>
    <csml:connector label="c167" name="c167" type="process" from="e10" to="p89" linestyle="straight" supportpath="true">
     <csml:comment><![CDATA[]]>
     </csml:comment>
     <csml:firing type="Double" value="0" connectorFiringStyle="threshold"/>
     <csml:kinetic>
      <csml:parameter name="stoichiometry" value="1"/>
     </csml:kinetic>
     <csml:graphics>
      <csml:figure>
       <csml:processConnector name="default" points="1051.0 1251.0 1572.321627196688 1060.4285687808188 1578.0915168813692 1009.9482487645495"/>
      </csml:figure>
      <csml:targetArrow>
       <csml:processConnectorArrow points="0.0 0.0 0.0 6.0 8.0 3.0" pointsInAbsoluteCoordinate="1575.110923594663 1009.607567595063 1581.0721101680751 1010.288929934036 1578.9999999999998 1001.9999999999999"/>
      </csml:targetArrow>
     </csml:graphics>
    </csml:connector>
    <csml:connector label="c170" name="c170" type="association" from="e25" to="p89" linestyle="straight" supportpath="true">
     <csml:comment><![CDATA[]]>
     </csml:comment>
     <csml:firing type="Double" value="0" connectorFiringStyle="threshold"/>
     <csml:kinetic>
      <csml:parameter name="stoichiometry" value="1"/>
     </csml:kinetic>
     <csml:graphics>
      <csml:figure>
       <csml:associationConnector name="default" points="1193.0 1290.0 1571.814320723237 1064.4643088270902 1578.0857370377316 1009.9475860005302"/>
      </csml:figure>
      <csml:targetArrow>
       <csml:associationConnectorArrow points="0.0 0.0 0.0 6.0 8.0 3.0" pointsInAbsoluteCoordinate="1575.1053922875328 1009.6047373896796 1581.0660817879304 1010.2904346113809 1579.0 1002.0"/>
      </csml:targetArrow>
     </csml:graphics>
    </csml:connector>
    <csml:connector label="c168" name="c168" type="process" from="p89" to="e11" linestyle="straight" supportpath="true">
     <csml:comment><![CDATA[]]>
     </csml:comment>
     <csml:firing type="Double" value="0" connectorFiringStyle="threshold"/>
     <csml:kinetic>
      <csml:parameter name="stoichiometry" value="1"/>
     </csml:kinetic>
     <csml:graphics>
      <csml:figure>
       <csml:processConnector name="default" points="1574.0 1002.0 1524.2664358754218 1047.6531663813462 1131.632668635632 1148.260295070334 1065.4869909819745 1050.6232100923705"/>
      </csml:figure>
      <csml:targetArrow>
       <csml:processConnectorArrow points="0.0 0.0 0.0 6.0 8.0 3.0" pointsInAbsoluteCoordinate="1063.0032871973356 1052.3058317106108 1067.9706947666134 1048.94058847413 1061.0 1043.9999999999998"/>
      </csml:targetArrow>
     </csml:graphics>
    </csml:connector>
   </csml:function>
   <csml:biological>
    <csml:effectList/>
   </csml:biological>
   <csml:graphics>
    <csml:figure>
     <csml:continuousProcess name="default" location="1569.5 990.5" outlineWidth="0.0"/>
    </csml:figure>
   </csml:graphics>
  </csml:process>
  <csml:process label="p90" name="p90" type="continuous" relationType="Type 0" edgeScore="1.0">
   <csml:comment><![CDATA[]]>
   </csml:comment>
   <csml:simulationCondition>
    <csml:priority value="0"/>
    <csml:firing type="Boolean" firingStyle="and">
     <csml:script><![CDATA[m60]]>
     </csml:script>
    </csml:firing>
    <csml:delay type="Long" value="0.0" delayStyle="nodelay"/>
    <csml:calc calcStyle="speed"/>
    <csml:kinetic type="Double" kineticStyle="mass">
     <csml:parameter name="coefficient1" value="0.1"/>
     <csml:parameter name="coefficient2" value="1.0"/>
    </csml:kinetic>
   </csml:simulationCondition>
   <csml:function>
    <csml:connector label="c169" name="c169" type="process" from="e11" to="p90" linestyle="straight" supportpath="true">
     <csml:comment><![CDATA[]]>
     </csml:comment>
     <csml:firing type="Double" value="0" connectorFiringStyle="threshold"/>
     <csml:kinetic>
      <csml:parameter name="stoichiometry" value="1"/>
     </csml:kinetic>
     <csml:graphics>
      <csml:figure>
       <csml:processConnector name="default" points="1064.0 1031.0 1258.8304416644378 934.5492863047338"/>
      </csml:figure>
      <csml:targetArrow>
       <csml:processConnectorArrow points="0.0 0.0 0.0 6.0 8.0 3.0" pointsInAbsoluteCoordinate="1257.4994593001627 931.8607019288979 1260.161424028713 937.2378706805696 1266.0 931.0"/>
      </csml:targetArrow>
     </csml:graphics>
    </csml:connector>
    <csml:connector label="c172" name="c172" type="association" from="e29" to="p90" linestyle="straight" supportpath="true">
     <csml:comment><![CDATA[]]>
     </csml:comment>
     <csml:firing type="Double" value="0" connectorFiringStyle="threshold"/>
     <csml:kinetic>
      <csml:parameter name="stoichiometry" value="1"/>
     </csml:kinetic>
     <csml:graphics>
      <csml:figure>
       <csml:associationConnector name="default" points="1121.0 943.0 1258.0544217599631 926.9315505522802"/>
      </csml:figure>
      <csml:targetArrow>
       <csml:associationConnectorArrow points="0.0 0.0 0.0 6.0 8.0 3.0" pointsInAbsoluteCoordinate="1257.705090302858 923.9519587122664 1258.4037532170682 929.9111423922941 1266.0 926.0000000000001"/>
      </csml:targetArrow>
     </csml:graphics>
    </csml:connector>
    <csml:connector label="c173" name="c173" type="process" from="p90" to="e15" linestyle="straight" supportpath="true">
     <csml:comment><![CDATA[]]>
     </csml:comment>
     <csml:firing type="Double" value="0" connectorFiringStyle="threshold"/>
     <csml:kinetic>
      <csml:parameter name="stoichiometry" value="1"/>
     </csml:kinetic>
     <csml:graphics>
      <csml:figure>
       <csml:processConnector name="default" points="1276.0 932.0 1241.7750142330224 995.946683933037"/>
      </csml:figure>
      <csml:targetArrow>
       <csml:processConnectorArrow points="0.0 0.0 0.0 6.0 8.0 3.0" pointsInAbsoluteCoordinate="1244.4200077581336 997.3623142704204 1239.1300207079114 994.5310535956536 1238.0 1002.9999999999999"/>
      </csml:targetArrow>
     </csml:graphics>
    </csml:connector>
   </csml:function>
   <csml:biological>
    <csml:effectList/>
   </csml:biological>
   <csml:graphics>
    <csml:figure>
     <csml:continuousProcess name="default" location="1266.4003558718862 916.7811387900356" size="28.099644128113876 14.718861209964414" outlineWidth="0.0"/>
    </csml:figure>
   </csml:graphics>
  </csml:process>
  <csml:process label="p91" name="p91" type="continuous" relationType="Type 0" edgeScore="1.0">
   <csml:comment><![CDATA[]]>
   </csml:comment>
   <csml:simulationCondition>
    <csml:priority value="0"/>
    <csml:firing type="Boolean" firingStyle="and">
     <csml:script><![CDATA[m60]]>
     </csml:script>
    </csml:firing>
    <csml:delay type="Long" value="0.0" delayStyle="nodelay"/>
    <csml:calc calcStyle="speed"/>
    <csml:kinetic type="Double" value="10" kineticStyle="custom">
     <csml:parameter name="custom" value="10"/>
    </csml:kinetic>
   </csml:simulationCondition>
   <csml:function>
    <csml:connector label="c174" name="c174" type="process" from="p91" to="e29" linestyle="straight" supportpath="true">
     <csml:comment><![CDATA[]]>
     </csml:comment>
     <csml:firing type="Double" value="0" connectorFiringStyle="threshold"/>
     <csml:kinetic/>
     <csml:graphics>
      <csml:figure>
       <csml:processConnector name="default" points="1123.0 866.0 1114.1809484980215 925.0876450632558"/>
      </csml:figure>
      <csml:targetArrow>
       <csml:processConnectorArrow points="0.0 0.0 0.0 6.0 8.0 3.0" pointsInAbsoluteCoordinate="1117.1480815993007 925.5305007500139 1111.2138153967426 924.6447893764977 1113.0 933.0"/>
      </csml:targetArrow>
     </csml:graphics>
    </csml:connector>
   </csml:function>
   <csml:biological>
    <csml:effectList/>
   </csml:biological>
   <csml:graphics>
    <csml:figure>
     <csml:continuousProcess name="default" location="1113.5 854.5" outlineWidth="0.0"/>
    </csml:figure>
   </csml:graphics>
  </csml:process>
  <csml:process label="p92" name="p92" type="continuous" relationType="Type 0" edgeScore="1.0">
   <csml:comment><![CDATA[]]>
   </csml:comment>
   <csml:simulationCondition>
    <csml:priority value="0"/>
    <csml:firing type="Boolean" firingStyle="and">
     <csml:script><![CDATA[m60]]>
     </csml:script>
    </csml:firing>
    <csml:delay type="Long" value="0.0" delayStyle="nodelay"/>
    <csml:calc calcStyle="speed"/>
    <csml:kinetic type="Double" kineticStyle="mass">
     <csml:parameter name="coefficient1" value="0.1"/>
     <csml:parameter name="coefficient2" value="1.0"/>
    </csml:kinetic>
   </csml:simulationCondition>
   <csml:function>
    <csml:connector label="c175" name="c175" type="process" from="e29" to="p92" linestyle="straight" supportpath="true">
     <csml:comment><![CDATA[]]>
     </csml:comment>
     <csml:firing type="Double" value="0" connectorFiringStyle="threshold"/>
     <csml:kinetic>
      <csml:parameter name="stoichiometry" value="1"/>
     </csml:kinetic>
     <csml:graphics>
      <csml:figure>
       <csml:processConnector name="default" points="1120.0 939.0 1202.8765225424313 896.6408884783128"/>
      </csml:figure>
      <csml:targetArrow>
       <csml:processConnectorArrow points="0.0 0.0 0.0 6.0 8.0 3.0" pointsInAbsoluteCoordinate="1201.511189363064 893.9695844317246 1204.2418557217986 899.3121925249011 1210.0 893.0"/>
      </csml:targetArrow>
     </csml:graphics>
    </csml:connector>
   </csml:function>
   <csml:biological>
    <csml:effectList/>
   </csml:biological>
   <csml:graphics>
    <csml:figure>
     <csml:continuousProcess name="default" location="1209.5 882.5" outlineWidth="0.0"/>
    </csml:figure>
   </csml:graphics>
  </csml:process>
  <csml:process label="p93" name="p93" type="continuous" relationType="Type 0" edgeScore="1.0">
   <csml:comment><![CDATA[]]>
   </csml:comment>
   <csml:simulationCondition>
    <csml:priority value="0"/>
    <csml:firing type="Boolean" firingStyle="and">
     <csml:script><![CDATA[m60]]>
     </csml:script>
    </csml:firing>
    <csml:delay type="Long" value="0.0" delayStyle="nodelay"/>
    <csml:calc calcStyle="speed"/>
    <csml:kinetic type="Double" value="10" kineticStyle="custom">
     <csml:parameter name="custom" value="10"/>
    </csml:kinetic>
   </csml:simulationCondition>
   <csml:function>
    <csml:connector label="c176" name="c176" type="process" from="p93" to="e25" linestyle="straight" supportpath="true">
     <csml:comment><![CDATA[]]>
     </csml:comment>
     <csml:firing type="Double" value="0" connectorFiringStyle="threshold"/>
     <csml:kinetic/>
     <csml:graphics>
      <csml:figure>
       <csml:processConnector name="default" points="1264.0 1351.0 1199.5842074051468 1306.544030462707"/>
      </csml:figure>
      <csml:targetArrow>
       <csml:processConnectorArrow points="0.0 0.0 0.0 6.0 8.0 3.0" pointsInAbsoluteCoordinate="1197.8801959816317 1309.0131082396372 1201.288218828662 1304.0749526857771 1193.0 1302.0"/>
      </csml:targetArrow>
     </csml:graphics>
    </csml:connector>
   </csml:function>
   <csml:biological>
    <csml:effectList/>
   </csml:biological>
   <csml:graphics>
    <csml:figure>
     <csml:continuousProcess name="default" location="1261.5 1350.5" outlineWidth="0.0"/>
    </csml:figure>
   </csml:graphics>
  </csml:process>
  <csml:process label="p94" name="p94" type="continuous" relationType="Type 0" edgeScore="1.0">
   <csml:comment><![CDATA[]]>
   </csml:comment>
   <csml:simulationCondition>
    <csml:priority value="0"/>
    <csml:firing type="Boolean" firingStyle="and">
     <csml:script><![CDATA[m60]]>
     </csml:script>
    </csml:firing>
    <csml:delay type="Long" value="0.0" delayStyle="nodelay"/>
    <csml:calc calcStyle="speed"/>
    <csml:kinetic type="Double" kineticStyle="mass">
     <csml:parameter name="coefficient1" value="0.1"/>
     <csml:parameter name="coefficient2" value="1.0"/>
    </csml:kinetic>
   </csml:simulationCondition>
   <csml:function>
    <csml:connector label="c177" name="c177" type="process" from="e25" to="p94" linestyle="straight" supportpath="true">
     <csml:comment><![CDATA[]]>
     </csml:comment>
     <csml:firing type="Double" value="0" connectorFiringStyle="threshold"/>
     <csml:kinetic>
      <csml:parameter name="stoichiometry" value="1"/>
     </csml:kinetic>
     <csml:graphics>
      <csml:figure>
       <csml:processConnector name="default" points="1194.0 1298.0 1294.1337439601243 1316.5432859185416"/>
      </csml:figure>
      <csml:targetArrow>
       <csml:processConnectorArrow points="0.0 0.0 0.0 6.0 8.0 3.0" pointsInAbsoluteCoordinate="1294.6800117406713 1313.5934399035882 1293.5874761795774 1319.493131933495 1302.0 1318.0"/>
      </csml:targetArrow>
     </csml:graphics>
    </csml:connector>
   </csml:function>
   <csml:biological>
    <csml:effectList/>
   </csml:biological>
   <csml:graphics>
    <csml:figure>
     <csml:continuousProcess name="default" location="1301.5 1314.5" outlineWidth="0.0"/>
    </csml:figure>
   </csml:graphics>
  </csml:process>
  <csml:process label="p80" name="p80" type="continuous" relationType="Type 0" edgeScore="1.0">
   <csml:comment><![CDATA[]]>
   </csml:comment>
   <csml:simulationCondition>
    <csml:priority value="0"/>
    <csml:firing type="Boolean" firingStyle="and">
     <csml:script><![CDATA[m60]]>
     </csml:script>
    </csml:firing>
    <csml:delay type="Long" value="0.0" delayStyle="nodelay"/>
    <csml:calc calcStyle="speed"/>
    <csml:kinetic type="Double" value="3.5" kineticStyle="custom">
     <csml:parameter name="custom" value="3.5"/>
    </csml:kinetic>
   </csml:simulationCondition>
   <csml:function>
    <csml:connector label="c147" name="c147" type="process" from="p80" to="e65" linestyle="straight" supportpath="true">
     <csml:comment><![CDATA[]]>
     </csml:comment>
     <csml:firing type="Double" value="0" connectorFiringStyle="threshold"/>
     <csml:kinetic/>
     <csml:graphics>
      <csml:figure>
       <csml:processConnector name="default" points="2122.0 758.0 2065.9220526307045 750.1140386511928"/>
      </csml:figure>
      <csml:targetArrow>
       <csml:processConnectorArrow points="0.0 0.0 0.0 6.0 8.0 3.0" pointsInAbsoluteCoordinate="2065.504288136507 753.0848083877069 2066.339817124902 747.1432689146786 2058.0 749.0"/>
      </csml:targetArrow>
     </csml:graphics>
    </csml:connector>
   </csml:function>
   <csml:biological>
    <csml:effectList/>
   </csml:biological>
   <csml:graphics>
    <csml:figure>
     <csml:continuousProcess name="default" location="2121.5 754.5" outlineWidth="0.0"/>
    </csml:figure>
   </csml:graphics>
  </csml:process>
  <csml:process label="p87" name="p87" type="continuous" relationType="Type 0" edgeScore="1.0">
   <csml:comment><![CDATA[]]>
   </csml:comment>
   <csml:simulationCondition>
    <csml:priority value="0"/>
    <csml:firing type="Boolean" firingStyle="and">
     <csml:script><![CDATA[m60]]>
     </csml:script>
    </csml:firing>
    <csml:delay type="Long" value="0.0" delayStyle="nodelay"/>
    <csml:calc calcStyle="speed"/>
    <csml:kinetic type="Double" kineticStyle="mass">
     <csml:parameter name="coefficient1" value="0.1"/>
     <csml:parameter name="coefficient2" value="1.0"/>
    </csml:kinetic>
   </csml:simulationCondition>
   <csml:function>
    <csml:connector label="c162" name="c162" type="process" from="e65" to="p87" linestyle="straight" supportpath="true">
     <csml:comment><![CDATA[]]>
     </csml:comment>
     <csml:firing type="Double" value="0" connectorFiringStyle="threshold"/>
     <csml:kinetic>
      <csml:parameter name="stoichiometry" value="1"/>
     </csml:kinetic>
     <csml:graphics>
      <csml:figure>
       <csml:processConnector name="default" points="2048.0 738.0 2048.0 674.0"/>
      </csml:figure>
      <csml:targetArrow>
       <csml:processConnectorArrow points="0.0 0.0 0.0 6.0 8.0 3.0" pointsInAbsoluteCoordinate="2045.0 674.0 2051.0 674.0 2048.0 666.0"/>
      </csml:targetArrow>
     </csml:graphics>
    </csml:connector>
   </csml:function>
   <csml:biological>
    <csml:effectList/>
   </csml:biological>
   <csml:graphics>
    <csml:figure>
     <csml:continuousProcess name="default" location="2037.5 654.5" outlineWidth="0.0"/>
    </csml:figure>
   </csml:graphics>
  </csml:process>
  <csml:process label="p95" name="p95" type="continuous" relationType="Type 0" edgeScore="1.0">
   <csml:comment><![CDATA[]]>
   </csml:comment>
   <csml:simulationCondition>
    <csml:priority value="0"/>
    <csml:firing type="Boolean" firingStyle="and">
     <csml:script><![CDATA[m60]]>
     </csml:script>
    </csml:firing>
    <csml:delay type="Long" value="0.0" delayStyle="nodelay"/>
    <csml:calc calcStyle="speed"/>
    <csml:kinetic type="Double" kineticStyle="mass">
     <csml:parameter name="coefficient1" value="0.1"/>
     <csml:parameter name="coefficient2" value="1.0"/>
    </csml:kinetic>
   </csml:simulationCondition>
   <csml:function>
    <csml:connector label="c178" name="c178" type="process" from="e15" to="p95" linestyle="straight" supportpath="true">
     <csml:comment><![CDATA[]]>
     </csml:comment>
     <csml:firing type="Double" value="0" connectorFiringStyle="threshold"/>
     <csml:kinetic>
      <csml:parameter name="stoichiometry" value="1"/>
     </csml:kinetic>
     <csml:graphics>
      <csml:figure>
       <csml:processConnector name="default" points="1243.0 1009.0 1358.4870171830373 966.7486522501083"/>
      </csml:figure>
      <csml:targetArrow>
       <csml:processConnectorArrow points="0.0 0.0 0.0 6.0 8.0 3.0" pointsInAbsoluteCoordinate="1357.4562725892467 963.9312836937473 1359.517761776828 969.5660208064693 1366.0 964.0"/>
      </csml:targetArrow>
     </csml:graphics>
    </csml:connector>
   </csml:function>
   <csml:biological>
    <csml:effectList/>
   </csml:biological>
   <csml:graphics>
    <csml:figure>
     <csml:continuousProcess name="default" location="1365.5 954.5" outlineWidth="0.0"/>
    </csml:figure>
   </csml:graphics>
  </csml:process>
  <csml:process label="p96" name="p96" type="continuous" relationType="Type 0" edgeScore="1.0">
   <csml:comment><![CDATA[]]>
   </csml:comment>
   <csml:simulationCondition>
    <csml:priority value="0"/>
    <csml:firing type="Boolean" firingStyle="and">
     <csml:script><![CDATA[m58]]>
     </csml:script>
    </csml:firing>
    <csml:delay type="Long" value="0.0" delayStyle="nodelay"/>
    <csml:calc calcStyle="speed"/>
    <csml:kinetic type="Double" kineticStyle="mass">
     <csml:parameter name="coefficient1" value="0.1"/>
     <csml:parameter name="coefficient2" value="1.0"/>
    </csml:kinetic>
   </csml:simulationCondition>
   <csml:function>
    <csml:connector label="c179" name="c179" type="process" from="e39" to="p96" linestyle="straight" supportpath="true">
     <csml:comment><![CDATA[]]>
     </csml:comment>
     <csml:firing type="Double" value="0" connectorFiringStyle="threshold"/>
     <csml:kinetic>
      <csml:parameter name="stoichiometry" value="1"/>
     </csml:kinetic>
     <csml:graphics>
      <csml:figure>
       <csml:processConnector name="default" points="2842.0 717.0 2930.434507205561 686.6006381480884"/>
      </csml:figure>
      <csml:targetArrow>
       <csml:processConnectorArrow points="0.0 0.0 0.0 6.0 8.0 3.0" pointsInAbsoluteCoordinate="2929.459267900028 683.7635783501738 2931.4097465110945 689.437697946003 2938.0 684.0"/>
      </csml:targetArrow>
     </csml:graphics>
    </csml:connector>
   </csml:function>
   <csml:biological>
    <csml:effectList/>
   </csml:biological>
   <csml:graphics>
    <csml:figure>
     <csml:continuousProcess name="default" location="2937.5 674.5" outlineWidth="0.0"/>
    </csml:figure>
   </csml:graphics>
  </csml:process>
  <csml:process label="p97" name="p97" type="continuous" relationType="Type 0" edgeScore="1.0">
   <csml:comment><![CDATA[]]>
   </csml:comment>
   <csml:simulationCondition>
    <csml:priority value="0"/>
    <csml:firing type="Boolean" firingStyle="and">
     <csml:script><![CDATA[m58]]>
     </csml:script>
    </csml:firing>
    <csml:delay type="Long" value="0.0" delayStyle="nodelay"/>
    <csml:calc calcStyle="speed"/>
    <csml:kinetic type="Double" kineticStyle="custom">
     <csml:parameter name="custom" value="m41*m31*k2*0.0010"/>
    </csml:kinetic>
   </csml:simulationCondition>
   <csml:function>
    <csml:connector label="c181" name="c181" type="process" from="e51" to="p97" linestyle="straight" supportpath="true">
     <csml:comment><![CDATA[]]>
     </csml:comment>
     <csml:firing type="Double" value="3" connectorFiringStyle="threshold"/>
     <csml:kinetic/>
     <csml:graphics>
      <csml:figure>
       <csml:processConnector name="default" points="2661.0 944.0 2660.097553721736 869.9994051823479"/>
      </csml:figure>
      <csml:targetArrow>
       <csml:processConnectorArrow points="0.0 0.0 0.0 6.0 8.0 3.0" pointsInAbsoluteCoordinate="2657.0977767783556 870.035987827999 2663.0973306651167 869.962822536697 2660.0 862.0"/>
      </csml:targetArrow>
     </csml:graphics>
    </csml:connector>
    <csml:connector label="c182" name="c182" type="association" from="e31" to="p97" linestyle="straight" supportpath="true">
     <csml:comment><![CDATA[]]>
     </csml:comment>
     <csml:firing type="Double" value="0" connectorFiringStyle="threshold"/>
     <csml:kinetic/>
     <csml:graphics>
      <csml:figure>
       <csml:associationConnector name="default" points="2387.0 856.0 2642.0 856.0"/>
      </csml:figure>
      <csml:targetArrow>
       <csml:associationConnectorArrow points="0.0 0.0 0.0 6.0 8.0 3.0" pointsInAbsoluteCoordinate="2642.0 853.0 2642.0 859.0 2650.0 856.0"/>
      </csml:targetArrow>
     </csml:graphics>
    </csml:connector>
    <csml:connector label="c180" name="c180" type="process" from="p97" to="e32" linestyle="straight" supportpath="true">
     <csml:comment><![CDATA[]]>
     </csml:comment>
     <csml:firing type="Double" value="0" connectorFiringStyle="threshold"/>
     <csml:kinetic/>
     <csml:graphics>
      <csml:figure>
       <csml:processConnector name="default" points="2654.0 851.0 2522.9528304969754 733.3445120520289"/>
      </csml:figure>
      <csml:targetArrow>
       <csml:processConnectorArrow points="0.0 0.0 0.0 6.0 8.0 3.0" pointsInAbsoluteCoordinate="2520.9486384774646 735.5768234883947 2524.957022516486 731.1122006156633 2517.0 728.0000000000001"/>
      </csml:targetArrow>
     </csml:graphics>
    </csml:connector>
   </csml:function>
   <csml:biological>
    <csml:effectList/>
   </csml:biological>
   <csml:graphics>
    <csml:figure>
     <csml:continuousProcess name="default" location="2649.5 850.5" outlineWidth="0.0"/>
    </csml:figure>
   </csml:graphics>
  </csml:process>
  <csml:process label="p98" name="p98" type="continuous" relationType="Type 0" edgeScore="1.0">
   <csml:comment><![CDATA[]]>
   </csml:comment>
   <csml:simulationCondition>
    <csml:priority value="0"/>
    <csml:firing type="Boolean" firingStyle="and">
     <csml:script><![CDATA[m48]]>
     </csml:script>
    </csml:firing>
    <csml:delay type="Long" value="0.0" delayStyle="nodelay"/>
    <csml:calc calcStyle="speed"/>
    <csml:kinetic type="Double" kineticStyle="mass">
     <csml:parameter name="coefficient1" value="0.1"/>
     <csml:parameter name="coefficient2" value="1.0"/>
    </csml:kinetic>
   </csml:simulationCondition>
   <csml:function>
    <csml:connector label="c105" name="c105" type="process" from="e37" to="p98" linestyle="straight" supportpath="true">
     <csml:comment><![CDATA[]]>
     </csml:comment>
     <csml:firing type="Double" value="0" connectorFiringStyle="threshold"/>
     <csml:kinetic>
      <csml:parameter name="stoichiometry" value="1"/>
     </csml:kinetic>
     <csml:graphics>
      <csml:figure>
       <csml:processConnector name="default" points="1026.0 605.0 1090.0007714933236 604.1111003959261"/>
      </csml:figure>
      <csml:targetArrow>
       <csml:processConnectorArrow points="0.0 0.0 0.0 6.0 8.0 3.0" pointsInAbsoluteCoordinate="1089.9591088448512 601.1113897059224 1090.0424341417959 607.1108110859298 1098.0 604.0"/>
      </csml:targetArrow>
     </csml:graphics>
    </csml:connector>
   </csml:function>
   <csml:biological>
    <csml:effectList/>
   </csml:biological>
   <csml:graphics>
    <csml:figure>
     <csml:continuousProcess name="default" location="1097.5 598.5" outlineWidth="0.0"/>
    </csml:figure>
   </csml:graphics>
  </csml:process>
  <csml:group label="g2" name="g2">
   <csml:figure>
    <csml:roundBounds label="i3" name="i3" location="489.0308219178082 293.0" size="182.82613629523627 77.72299055091044" fillColor="255 200 0 255" outlineColor="0 0 0 255" outlineWidth="2.0" arcRatio="20"/>
   </csml:figure>
   <csml:figure>
    <csml:textArea label="i4" name="i4" location="513.1860739665924 319.71717272062534" size="143.9250434573411 26.717172720625314" outlineColor="0 0 0 0" outlineWidth="0.0" fontName="Default" fontSize="12"><![CDATA[MEVALONATE PATHWAY]]>
    </csml:textArea>
   </csml:figure>
  </csml:group>
  <csml:group label="g1" name="g1">
   <csml:figure>
    <csml:roundBounds label="i1" name="i1" depth="1" location="1030.9554794520548 751.0" size="273.9806645438556 69.10939674960616" fillColor="255 175 175 255" outlineColor="0 0 0 255" outlineWidth="2.0" arcRatio="20"/>
   </csml:figure>
   <csml:figure>
    <csml:textArea label="i2" name="i2" location="1078.8477527729417 770.4250413280904" size="192.4049168210246 26.601437363512918" outlineColor="0 0 0 0" outlineWidth="0.0" fontName="Default" fontSize="12"><![CDATA[SESQUITERPENOID BIOSYNTHESIS]]>
    </csml:textArea>
   </csml:figure>
  </csml:group>
  <csml:group label="g4" name="g4">
   <csml:figure>
    <csml:textArea label="i7" name="i2" depth="1" location="1729.04 186.04" size="257.0 17.0" outlineColor="0 0 0 0" outlineWidth="0.0" fontName="Default" fontSize="12"><![CDATA[METHYLERYTHRITOL PHOSPHATE PATHWAY]]>
    </csml:textArea>
   </csml:figure>
   <csml:figure>
    <csml:roundBounds label="i8" name="i1" depth="1" location="1697.08 171.72" size="317.22794402583423 47.62613562970935" fillColor="255 255 0 255" outlineWidth="3.0" arcRatio="20"/>
   </csml:figure>
  </csml:group>
  <csml:group label="g3" name="g2">
   <csml:figure>
    <csml:textArea label="i5" name="i4" location="2597.6 438.03999999999996" size="164.0 17.000000000000007" outlineColor="0 0 0 0" outlineWidth="0.0" fontName="Default" fontSize="12"><![CDATA[monoterpenoid biosynthesis]]>
    </csml:textArea>
   </csml:figure>
   <csml:figure>
    <csml:roundBounds label="i6" name="i3" depth="2" location="2545.64 428.24" size="267.84 37.44000000000001" fillColor="255 200 0 255" outlineColor="0 0 0 255" outlineWidth="3.0" arcRatio="20"/>
   </csml:figure>
  </csml:group>
  <csml:figure>
   <csml:textArea label="i9" name="i9" location="1617.6975999999995 963.5439999999999" size="69.0 17.0" outlineWidth="0.0" fontName="Default" fontSize="12"><![CDATA[CROSSTALK]]>
   </csml:textArea>
  </csml:figure>
  <csml:figure>
   <csml:textArea label="i10" name="i9" location="2257.6975999999995 1327.5439999999999" size="69.0 17.0" outlineWidth="0.0" fontName="Default" fontSize="12"><![CDATA[CROSSTALK]]>
   </csml:textArea>
  </csml:figure>
 </csml:net>
 <csml:simulation enhancedFiring="true" samplingInterval="0.1" simulationTime="200.0" logUpdateInterval="1.0" plotUpdateInterval="1.0" useContinuousWeakFiring="true" useDiscreteWeakFiring="false" firingAccuracy="1.0E-10"/>
 <csml:charts>
  <csml:chart name="reaction1 (MEV)">
   <csml:property key="height" value="241"/>
   <csml:property key="color" value="-3407872;-11184641;-13382656;-16777216;"/>
   <csml:property key="width" value="500"/>
   <csml:property key="y" value="198"/>
   <csml:property key="x" value="190"/>
   <csml:entity labelRef="e1"/>
   <csml:entity labelRef="e2"/>
   <csml:entity labelRef="e3"/>
   <csml:entity labelRef="e18"/>
  </csml:chart>
  <csml:chart name="reaction 3 (MEV)">
   <csml:property key="height" value="241"/>
   <csml:property key="color" value="-16724941;-3407872;-16777216;"/>
   <csml:property key="width" value="500"/>
   <csml:property key="y" value="322"/>
   <csml:property key="x" value="211"/>
   <csml:entity labelRef="e4"/>
   <csml:entity labelRef="e5"/>
   <csml:entity labelRef="e20"/>
  </csml:chart>
  <csml:chart name="reaction 4 (MEV)">
   <csml:property key="height" value="241"/>
   <csml:property key="color" value="-16738048;-3407872;-16777216;"/>
   <csml:property key="width" value="500"/>
   <csml:property key="y" value="147"/>
   <csml:property key="x" value="427"/>
   <csml:entity labelRef="e5"/>
   <csml:entity labelRef="e6"/>
   <csml:entity labelRef="e21"/>
  </csml:chart>
  <csml:chart name="reaction 5 (MEV)">
   <csml:property key="height" value="310"/>
   <csml:property key="color" value="-16724992;-65536;"/>
   <csml:property key="width" value="564"/>
   <csml:property key="y" value="93"/>
   <csml:property key="x" value="114"/>
   <csml:entity labelRef="e6"/>
   <csml:entity labelRef="e7"/>
  </csml:chart>
  <csml:chart name="reactions 6, 7, 8 and 9 (MEV)">
   <csml:property key="height" value="241"/>
   <csml:property key="color" value="-16724941;-16776961;-65485;-16777216;"/>
   <csml:property key="width" value="500"/>
   <csml:property key="y" value="594"/>
   <csml:property key="x" value="1240"/>
   <csml:entity labelRef="e8"/>
   <csml:entity labelRef="e9"/>
   <csml:entity labelRef="e10"/>
   <csml:entity labelRef="e11"/>
  </csml:chart>
  <csml:chart name="reaction 10(MEV)">
   <csml:property key="height" value="241"/>
   <csml:property key="color" value="-3407872;-11184641;"/>
   <csml:property key="width" value="500"/>
   <csml:property key="y" value="254"/>
   <csml:property key="x" value="644"/>
   <csml:entity labelRef="e15"/>
   <csml:entity labelRef="e11"/>
  </csml:chart>
  <csml:chart name="Feedback loop with high FPP levels">
   <csml:property key="height" value="241"/>
   <csml:property key="color" value="-16751104;-16776961;-65536;"/>
   <csml:property key="width" value="500"/>
   <csml:property key="y" value="774"/>
   <csml:property key="x" value="1240"/>
   <csml:entity labelRef="e6"/>
   <csml:entity labelRef="e11"/>
   <csml:entity labelRef="e15"/>
  </csml:chart>
  <csml:chart name="Feedback loop with  ATP levels">
   <csml:property key="height" value="301"/>
   <csml:property key="color" value="-3407872;-16776961;-16751104;"/>
   <csml:property key="width" value="529"/>
   <csml:property key="y" value="85"/>
   <csml:property key="x" value="439"/>
   <csml:entity labelRef="e6"/>
   <csml:entity labelRef="e63"/>
   <csml:entity labelRef="e7"/>
  </csml:chart>
  <csml:chart name="reaction 2 (MEV)">
   <csml:property key="height" value="241"/>
   <csml:property key="color" value="-43691;-11184641;-11141291;-16777216;-43521;"/>
   <csml:property key="width" value="500"/>
   <csml:property key="y" value="72"/>
   <csml:property key="x" value="630"/>
   <csml:entity labelRef="e4"/>
   <csml:entity labelRef="e3"/>
   <csml:entity labelRef="e37"/>
   <csml:entity labelRef="e13"/>
   <csml:entity labelRef="e1"/>
  </csml:chart>
 </csml:charts>
 <csml:log>
  <csml:logItem filename="sim13.cil" status="finished" timeStamp="Feb 25, 2010 10:00:06 PM" server="localhost" author="Aliah Hawari">
   <csml:comment><![CDATA[MEV pathway simulation under normal conditions]]>
   </csml:comment>
  </csml:logItem>
  <csml:logVariableList entityCount="26">
   <csml:logVariable labelRef="e26" logIndex="0" elementType="entity" propertyType="value"/>
   <csml:logVariable labelRef="e14" logIndex="1" elementType="entity" propertyType="value"/>
   <csml:logVariable labelRef="e38" logIndex="2" elementType="entity" propertyType="value"/>
   <csml:logVariable labelRef="e17" logIndex="3" elementType="entity" propertyType="value"/>
   <csml:logVariable labelRef="e27" logIndex="4" elementType="entity" propertyType="value"/>
   <csml:logVariable labelRef="e28" logIndex="5" elementType="entity" propertyType="value"/>
   <csml:logVariable labelRef="e30" logIndex="6" elementType="entity" propertyType="value"/>
   <csml:logVariable labelRef="e31" logIndex="7" elementType="entity" propertyType="value"/>
   <csml:logVariable labelRef="e42" logIndex="8" elementType="entity" propertyType="value"/>
   <csml:logVariable labelRef="e32" logIndex="9" elementType="entity" propertyType="value"/>
   <csml:logVariable labelRef="e33" logIndex="10" elementType="entity" propertyType="value"/>
   <csml:logVariable labelRef="e34" logIndex="11" elementType="entity" propertyType="value"/>
   <csml:logVariable labelRef="e43" logIndex="12" elementType="entity" propertyType="value"/>
   <csml:logVariable labelRef="e39" logIndex="13" elementType="entity" propertyType="value"/>
   <csml:logVariable labelRef="e41" logIndex="14" elementType="entity" propertyType="value"/>
   <csml:logVariable labelRef="e46" logIndex="15" elementType="entity" propertyType="value"/>
   <csml:logVariable labelRef="e44" logIndex="16" elementType="entity" propertyType="value"/>
   <csml:logVariable labelRef="e45" logIndex="17" elementType="entity" propertyType="value"/>
   <csml:logVariable labelRef="e47" logIndex="18" elementType="entity" propertyType="value"/>
   <csml:logVariable labelRef="e48" logIndex="19" elementType="entity" propertyType="value"/>
   <csml:logVariable labelRef="e50" logIndex="20" elementType="entity" propertyType="value"/>
   <csml:logVariable labelRef="e51" logIndex="21" elementType="entity" propertyType="value"/>
   <csml:logVariable labelRef="e52" logIndex="22" elementType="entity" propertyType="value"/>
   <csml:logVariable labelRef="e53" logIndex="23" elementType="entity" propertyType="value"/>
   <csml:logVariable labelRef="e54" logIndex="24" elementType="entity" propertyType="value"/>
   <csml:logVariable labelRef="e55" logIndex="25" elementType="entity" propertyType="value"/>
   <csml:logVariable labelRef="p2" logIndex="26" elementType="process" propertyType="state"/>
   <csml:logVariable labelRef="p1" logIndex="27" elementType="process" propertyType="state"/>
   <csml:logVariable labelRef="p4" logIndex="28" elementType="process" propertyType="state"/>
   <csml:logVariable labelRef="p5" logIndex="29" elementType="process" propertyType="state"/>
   <csml:logVariable labelRef="p6" logIndex="30" elementType="process" propertyType="state"/>
   <csml:logVariable labelRef="p7" logIndex="31" elementType="process" propertyType="state"/>
   <csml:logVariable labelRef="p8" logIndex="32" elementType="process" propertyType="state"/>
   <csml:logVariable labelRef="p9" logIndex="33" elementType="process" propertyType="state"/>
   <csml:logVariable labelRef="p10" logIndex="34" elementType="process" propertyType="state"/>
   <csml:logVariable labelRef="p14" logIndex="35" elementType="process" propertyType="state"/>
   <csml:logVariable labelRef="p17" logIndex="36" elementType="process" propertyType="state"/>
   <csml:logVariable labelRef="p18" logIndex="37" elementType="process" propertyType="state"/>
   <csml:logVariable labelRef="p19" logIndex="38" elementType="process" propertyType="state"/>
   <csml:logVariable labelRef="p20" logIndex="39" elementType="process" propertyType="state"/>
   <csml:logVariable labelRef="p21" logIndex="40" elementType="process" propertyType="state"/>
   <csml:logVariable labelRef="p22" logIndex="41" elementType="process" propertyType="state"/>
   <csml:logVariable labelRef="p23" logIndex="42" elementType="process" propertyType="state"/>
   <csml:logVariable labelRef="p24" logIndex="43" elementType="process" propertyType="state"/>
   <csml:logVariable labelRef="p25" logIndex="44" elementType="process" propertyType="state"/>
   <csml:logVariable labelRef="p26" logIndex="45" elementType="process" propertyType="state"/>
   <csml:logVariable labelRef="p27" logIndex="46" elementType="process" propertyType="state"/>
   <csml:logVariable labelRef="p28" logIndex="47" elementType="process" propertyType="state"/>
   <csml:logVariable labelRef="p29" logIndex="48" elementType="process" propertyType="state"/>
   <csml:logVariable labelRef="p30" logIndex="49" elementType="process" propertyType="state"/>
   <csml:logVariable labelRef="p31" logIndex="50" elementType="process" propertyType="state"/>
   <csml:logVariable labelRef="p32" logIndex="51" elementType="process" propertyType="state"/>
   <csml:logVariable labelRef="p39" logIndex="52" elementType="process" propertyType="state"/>
   <csml:logVariable labelRef="p40" logIndex="53" elementType="process" propertyType="state"/>
   <csml:logVariable labelRef="p12" logIndex="54" elementType="process" propertyType="state"/>
   <csml:logVariable labelRef="p11" logIndex="55" elementType="process" propertyType="state"/>
   <csml:logVariable labelRef="p33" logIndex="56" elementType="process" propertyType="state"/>
   <csml:logVariable labelRef="p35" logIndex="57" elementType="process" propertyType="state"/>
   <csml:logVariable labelRef="p41" logIndex="58" elementType="process" propertyType="state"/>
   <csml:logVariable labelRef="p42" logIndex="59" elementType="process" propertyType="state"/>
   <csml:logVariable labelRef="p52" logIndex="60" elementType="process" propertyType="state"/>
   <csml:logVariable labelRef="p44" logIndex="61" elementType="process" propertyType="state"/>
   <csml:logVariable labelRef="p45" logIndex="62" elementType="process" propertyType="state"/>
   <csml:logVariable labelRef="p47" logIndex="63" elementType="process" propertyType="state"/>
   <csml:logVariable labelRef="p48" logIndex="64" elementType="process" propertyType="state"/>
   <csml:logVariable labelRef="p49" logIndex="65" elementType="process" propertyType="state"/>
   <csml:logVariable labelRef="p50" logIndex="66" elementType="process" propertyType="state"/>
   <csml:logVariable labelRef="p51" logIndex="67" elementType="process" propertyType="state"/>
   <csml:logVariable labelRef="p53" logIndex="68" elementType="process" propertyType="state"/>
   <csml:logVariable labelRef="p54" logIndex="69" elementType="process" propertyType="state"/>
   <csml:logVariable labelRef="p56" logIndex="70" elementType="process" propertyType="state"/>
   <csml:logVariable labelRef="p57" logIndex="71" elementType="process" propertyType="state"/>
   <csml:logVariable labelRef="p60" logIndex="72" elementType="process" propertyType="state"/>
   <csml:logVariable labelRef="p61" logIndex="73" elementType="process" propertyType="state"/>
   <csml:logVariable labelRef="p62" logIndex="74" elementType="process" propertyType="state"/>
   <csml:logVariable labelRef="p63" logIndex="75" elementType="process" propertyType="state"/>
   <csml:logVariable labelRef="p64" logIndex="76" elementType="process" propertyType="state"/>
   <csml:logVariable labelRef="p66" logIndex="77" elementType="process" propertyType="state"/>
   <csml:logVariable labelRef="p69" logIndex="78" elementType="process" propertyType="state"/>
   <csml:logVariable labelRef="p72" logIndex="79" elementType="process" propertyType="state"/>
   <csml:logVariable labelRef="p75" logIndex="80" elementType="process" propertyType="state"/>
   <csml:logVariable labelRef="p76" logIndex="81" elementType="process" propertyType="state"/>
   <csml:logVariable labelRef="p65" logIndex="82" elementType="process" propertyType="state"/>
  </csml:logVariableList>
  <csml:logDataList logSteps="212">
   <csml:logData timePoint="0">
    <csml:logValue id="0" value="0.0"/>
    <csml:logValue id="1" value="0.0"/>
    <csml:logValue id="2" value="0.0"/>
    <csml:logValue id="3" value="5.0"/>
    <csml:logValue id="4" value="0.0"/>
    <csml:logValue id="5" value="300.0"/>
    <csml:logValue id="6" value="0.0"/>
    <csml:logValue id="7" value="0.0"/>
    <csml:logValue id="8" value="20.0"/>
    <csml:logValue id="9" value="0.0"/>
    <csml:logValue id="10" value="200.0"/>
    <csml:logValue id="11" value="0.0"/>
    <csml:logValue id="12" value="0.0"/>
    <csml:logValue id="13" value="0.0"/>
    <csml:logValue id="14" value="0.0"/>
    <csml:logValue id="15" value="0.0"/>
    <csml:logValue id="16" value="0.0"/>
    <csml:logValue id="17" value="0.0"/>
    <csml:logValue id="18" value="0.0"/>
    <csml:logValue id="19" value="0.0"/>
    <csml:logValue id="20" value="0.0"/>
    <csml:logValue id="21" value="0.0"/>
    <csml:logValue id="22" value="0.0"/>
    <csml:logValue id="23" value="0.0"/>
    <csml:logValue id="24" value="0.0"/>
    <csml:logValue id="25" value="0.0"/>
    <csml:logValue id="26" value="0"/>
    <csml:logValue id="27" value="0"/>
    <csml:logValue id="28" value="0"/>
    <csml:logValue id="29" value="0"/>
    <csml:logValue id="30" value="0"/>
    <csml:logValue id="31" value="0"/>
    <csml:logValue id="32" value="0"/>
    <csml:logValue id="33" value="0"/>
    <csml:logValue id="34" value="0"/>
    <csml:logValue id="35" value="0"/>
    <csml:logValue id="36" value="0"/>
    <csml:logValue id="37" value="0"/>
    <csml:logValue id="38" value="0"/>
    <csml:logValue id="39" value="0"/>
    <csml:logValue id="40" value="0"/>
    <csml:logValue id="41" value="0"/>
    <csml:logValue id="42" value="0"/>
    <csml:logValue id="43" value="0"/>
    <csml:logValue id="44" value="0"/>
    <csml:logValue id="45" value="0"/>
    <csml:logValue id="46" value="0"/>
    <csml:logValue id="47" value="0"/>
    <csml:logValue id="48" value="0"/>
    <csml:logValue id="49" value="0"/>
    <csml:logValue id="50" value="0"/>
    <csml:logValue id="51" value="0"/>
    <csml:logValue id="52" value="0"/>
    <csml:logValue id="53" value="0"/>
    <csml:logValue id="54" value="0"/>
    <csml:logValue id="55" value="0"/>
    <csml:logValue id="56" value="0"/>
    <csml:logValue id="57" value="0"/>
    <csml:logValue id="58" value="0"/>
    <csml:logValue id="59" value="0"/>
    <csml:logValue id="60" value="0"/>
    <csml:logValue id="61" value="0"/>
    <csml:logValue id="62" value="0"/>
    <csml:logValue id="63" value="0"/>
    <csml:logValue id="64" value="0"/>
    <csml:logValue id="65" value="0"/>
    <csml:logValue id="66" value="0"/>
    <csml:logValue id="67" value="0"/>
    <csml:logValue id="68" value="0"/>
    <csml:logValue id="69" value="0"/>
    <csml:logValue id="70" value="0"/>
    <csml:logValue id="71" value="0"/>
    <csml:logValue id="72" value="0"/>
    <csml:logValue id="73" value="0"/>
    <csml:logValue id="74" value="0"/>
    <csml:logValue id="75" value="0"/>
    <csml:logValue id="76" value="0"/>
    <csml:logValue id="77" value="0"/>
    <csml:logValue id="78" value="0"/>
    <csml:logValue id="79" value="0"/>
    <csml:logValue id="80" value="0"/>
    <csml:logValue id="81" value="0"/>
    <csml:logValue id="82" value="0"/>
   </csml:logData>
   <csml:logData timePoint="100000">
    <csml:logValue id="36" value="2"/>
    <csml:logValue id="38" value="2"/>
    <csml:logValue id="40" value="2"/>
    <csml:logValue id="42" value="2"/>
    <csml:logValue id="44" value="2"/>
    <csml:logValue id="46" value="2"/>
    <csml:logValue id="48" value="2"/>
    <csml:logValue id="50" value="2"/>
    <csml:logValue id="52" value="2"/>
   </csml:logData>
   <csml:logData timePoint="200000">
    <csml:logValue id="27" value="2"/>
    <csml:logValue id="37" value="2"/>
    <csml:logValue id="39" value="2"/>
    <csml:logValue id="41" value="2"/>
    <csml:logValue id="43" value="2"/>
    <csml:logValue id="45" value="2"/>
    <csml:logValue id="47" value="2"/>
    <csml:logValue id="49" value="2"/>
    <csml:logValue id="51" value="2"/>
    <csml:logValue id="53" value="2"/>
    <csml:logValue id="54" value="2"/>
   </csml:logData>
   <csml:logData timePoint="500000">
    <csml:logValue id="28" value="2"/>
   </csml:logData>
   <csml:logData timePoint="600000">
    <csml:logValue id="29" value="2"/>
   </csml:logData>
   <csml:logData timePoint="700000">
    <csml:logValue id="30" value="2"/>
   </csml:logData>
   <csml:logData timePoint="800000">
    <csml:logValue id="26" value="2"/>
   </csml:logData>
   <csml:logData timePoint="1000000"/>
   <csml:logData timePoint="1700000">
    <csml:logValue id="31" value="2"/>
   </csml:logData>
   <csml:logData timePoint="2000000"/>
   <csml:logData timePoint="2200000">
    <csml:logValue id="32" value="2"/>
   </csml:logData>
   <csml:logData timePoint="2700000">
    <csml:logValue id="33" value="2"/>
   </csml:logData>
   <csml:logData timePoint="3000000"/>
   <csml:logData timePoint="4000000"/>
   <csml:logData timePoint="5000000"/>
   <csml:logData timePoint="5200000">
    <csml:logValue id="34" value="2"/>
   </csml:logData>
   <csml:logData timePoint="6000000"/>
   <csml:logData timePoint="6800000">
    <csml:logValue id="35" value="2"/>
   </csml:logData>
   <csml:logData timePoint="7000000"/>
   <csml:logData timePoint="8000000"/>
   <csml:logData timePoint="9000000"/>
   <csml:logData timePoint="10000000"/>
   <csml:logData timePoint="11000000"/>
   <csml:logData timePoint="12000000"/>
   <csml:logData timePoint="13000000"/>
   <csml:logData timePoint="14000000"/>
   <csml:logData timePoint="15000000"/>
   <csml:logData timePoint="16000000"/>
   <csml:logData timePoint="17000000"/>
   <csml:logData timePoint="18000000"/>
   <csml:logData timePoint="19000000"/>
   <csml:logData timePoint="20000000"/>
   <csml:logData timePoint="21000000"/>
   <csml:logData timePoint="22000000"/>
   <csml:logData timePoint="23000000"/>
   <csml:logData timePoint="24000000"/>
   <csml:logData timePoint="25000000"/>
   <csml:logData timePoint="26000000"/>
   <csml:logData timePoint="27000000"/>
   <csml:logData timePoint="28000000"/>
   <csml:logData timePoint="29000000"/>
   <csml:logData timePoint="30000000"/>
   <csml:logData timePoint="31000000"/>
   <csml:logData timePoint="32000000"/>
   <csml:logData timePoint="33000000"/>
   <csml:logData timePoint="34000000"/>
   <csml:logData timePoint="35000000"/>
   <csml:logData timePoint="36000000"/>
   <csml:logData timePoint="37000000"/>
   <csml:logData timePoint="38000000"/>
   <csml:logData timePoint="39000000"/>
   <csml:logData timePoint="40000000"/>
   <csml:logData timePoint="41000000"/>
   <csml:logData timePoint="42000000"/>
   <csml:logData timePoint="43000000"/>
   <csml:logData timePoint="44000000"/>
   <csml:logData timePoint="45000000"/>
   <csml:logData timePoint="46000000"/>
   <csml:logData timePoint="47000000"/>
   <csml:logData timePoint="48000000"/>
   <csml:logData timePoint="49000000"/>
   <csml:logData timePoint="50000000"/>
   <csml:logData timePoint="51000000"/>
   <csml:logData timePoint="52000000"/>
   <csml:logData timePoint="53000000"/>
   <csml:logData timePoint="54000000"/>
   <csml:logData timePoint="55000000"/>
   <csml:logData timePoint="56000000"/>
   <csml:logData timePoint="57000000"/>
   <csml:logData timePoint="58000000"/>
   <csml:logData timePoint="59000000"/>
   <csml:logData timePoint="60000000"/>
   <csml:logData timePoint="61000000"/>
   <csml:logData timePoint="62000000"/>
   <csml:logData timePoint="63000000"/>
   <csml:logData timePoint="64000000"/>
   <csml:logData timePoint="65000000"/>
   <csml:logData timePoint="66000000"/>
   <csml:logData timePoint="67000000"/>
   <csml:logData timePoint="68000000"/>
   <csml:logData timePoint="69000000"/>
   <csml:logData timePoint="70000000"/>
   <csml:logData timePoint="71000000"/>
   <csml:logData timePoint="72000000"/>
   <csml:logData timePoint="73000000"/>
   <csml:logData timePoint="74000000"/>
   <csml:logData timePoint="75000000"/>
   <csml:logData timePoint="76000000"/>
   <csml:logData timePoint="77000000"/>
   <csml:logData timePoint="78000000"/>
   <csml:logData timePoint="79000000"/>
   <csml:logData timePoint="80000000"/>
   <csml:logData timePoint="81000000"/>
   <csml:logData timePoint="82000000"/>
   <csml:logData timePoint="83000000"/>
   <csml:logData timePoint="84000000"/>
   <csml:logData timePoint="85000000"/>
   <csml:logData timePoint="86000000"/>
   <csml:logData timePoint="87000000"/>
   <csml:logData timePoint="88000000"/>
   <csml:logData timePoint="89000000"/>
   <csml:logData timePoint="90000000"/>
   <csml:logData timePoint="91000000"/>
   <csml:logData timePoint="92000000"/>
   <csml:logData timePoint="93000000"/>
   <csml:logData timePoint="94000000"/>
   <csml:logData timePoint="95000000"/>
   <csml:logData timePoint="96000000"/>
   <csml:logData timePoint="97000000"/>
   <csml:logData timePoint="98000000"/>
   <csml:logData timePoint="99000000"/>
   <csml:logData timePoint="100000000"/>
   <csml:logData timePoint="101000000"/>
   <csml:logData timePoint="102000000"/>
   <csml:logData timePoint="103000000"/>
   <csml:logData timePoint="104000000"/>
   <csml:logData timePoint="105000000"/>
   <csml:logData timePoint="106000000"/>
   <csml:logData timePoint="107000000"/>
   <csml:logData timePoint="108000000"/>
   <csml:logData timePoint="109000000"/>
   <csml:logData timePoint="110000000"/>
   <csml:logData timePoint="111000000"/>
   <csml:logData timePoint="112000000"/>
   <csml:logData timePoint="113000000"/>
   <csml:logData timePoint="114000000"/>
   <csml:logData timePoint="115000000"/>
   <csml:logData timePoint="116000000"/>
   <csml:logData timePoint="117000000"/>
   <csml:logData timePoint="118000000"/>
   <csml:logData timePoint="119000000"/>
   <csml:logData timePoint="120000000"/>
   <csml:logData timePoint="121000000"/>
   <csml:logData timePoint="122000000"/>
   <csml:logData timePoint="123000000"/>
   <csml:logData timePoint="124000000"/>
   <csml:logData timePoint="125000000"/>
   <csml:logData timePoint="126000000"/>
   <csml:logData timePoint="127000000"/>
   <csml:logData timePoint="128000000"/>
   <csml:logData timePoint="129000000"/>
   <csml:logData timePoint="130000000"/>
   <csml:logData timePoint="131000000"/>
   <csml:logData timePoint="132000000"/>
   <csml:logData timePoint="133000000"/>
   <csml:logData timePoint="134000000"/>
   <csml:logData timePoint="135000000"/>
   <csml:logData timePoint="136000000"/>
   <csml:logData timePoint="137000000"/>
   <csml:logData timePoint="138000000"/>
   <csml:logData timePoint="139000000"/>
   <csml:logData timePoint="140000000"/>
   <csml:logData timePoint="141000000"/>
   <csml:logData timePoint="142000000"/>
   <csml:logData timePoint="143000000"/>
   <csml:logData timePoint="144000000"/>
   <csml:logData timePoint="145000000"/>
   <csml:logData timePoint="146000000"/>
   <csml:logData timePoint="147000000"/>
   <csml:logData timePoint="148000000"/>
   <csml:logData timePoint="149000000"/>
   <csml:logData timePoint="150000000"/>
   <csml:logData timePoint="151000000"/>
   <csml:logData timePoint="152000000"/>
   <csml:logData timePoint="153000000"/>
   <csml:logData timePoint="154000000"/>
   <csml:logData timePoint="155000000"/>
   <csml:logData timePoint="156000000"/>
   <csml:logData timePoint="157000000"/>
   <csml:logData timePoint="158000000"/>
   <csml:logData timePoint="159000000"/>
   <csml:logData timePoint="160000000"/>
   <csml:logData timePoint="161000000"/>
   <csml:logData timePoint="162000000"/>
   <csml:logData timePoint="163000000"/>
   <csml:logData timePoint="164000000"/>
   <csml:logData timePoint="165000000"/>
   <csml:logData timePoint="166000000"/>
   <csml:logData timePoint="167000000"/>
   <csml:logData timePoint="168000000"/>
   <csml:logData timePoint="169000000"/>
   <csml:logData timePoint="170000000"/>
   <csml:logData timePoint="171000000"/>
   <csml:logData timePoint="172000000"/>
   <csml:logData timePoint="173000000"/>
   <csml:logData timePoint="174000000"/>
   <csml:logData timePoint="175000000"/>
   <csml:logData timePoint="176000000"/>
   <csml:logData timePoint="177000000"/>
   <csml:logData timePoint="178000000"/>
   <csml:logData timePoint="179000000"/>
   <csml:logData timePoint="180000000"/>
   <csml:logData timePoint="181000000"/>
   <csml:logData timePoint="182000000"/>
   <csml:logData timePoint="183000000"/>
   <csml:logData timePoint="184000000"/>
   <csml:logData timePoint="185000000"/>
   <csml:logData timePoint="186000000"/>
   <csml:logData timePoint="187000000"/>
   <csml:logData timePoint="188000000"/>
   <csml:logData timePoint="189000000"/>
   <csml:logData timePoint="190000000"/>
   <csml:logData timePoint="191000000"/>
   <csml:logData timePoint="192000000"/>
   <csml:logData timePoint="193000000"/>
   <csml:logData timePoint="194000000"/>
   <csml:logData timePoint="195000000"/>
   <csml:logData timePoint="196000000"/>
   <csml:logData timePoint="197000000"/>
   <csml:logData timePoint="198000000"/>
   <csml:logData timePoint="199000000"/>
   <csml:logData timePoint="200000000"/>
  </csml:logDataList>
 </csml:log>
</csml:model>
